# Supplementary material for: Dynamics of Influenza A (H5N1) virus protein sequence diversity
Source: PeerJ. 2020 May 27;7:e7954. doi: 10.7717/peerj.7954 (PMC7261124; doi:10.7717/peerj.7954)
Supplement: Table S3 — All percentages are shown to the nearest whole number. a Amino acid number at the start and end of the nonamer position in the protein alignment. The symbol # denotes a highly conserved nonamer position (index incidence ≥90%), & denotes a mixed-variable position (index incidence between 90% & 20%), and + denotes a highly diverse nonamer position (index incidence ≤20%). See Fig. S1 for the definition of diversity motifs. ∗ Positions with total number of sequences less than 100 b Total number of protein sequences analysed at the aligned nonamer position; the difference in number between the nonamer positions was due to the inclusion of both partial and full-length sequences in the alignments. c Shannon nonamer entropy, which indicates the level of diversity of the nonamer sequences at the position (H(x); see Fig. 1 for details). d The index nonamer is the most prevalent sequence at the position. e Variants are nonamer sequences that differ by one or more amino acids from the index sequence. f The major variant is the second most common variant sequence at the position. g Minor variants are multiple different repeated nonamer sequences, each occurring more than once and with an incidence of less than or occasionally equal to the major variant. h Unique variants are nonamer sequences that are observed only once at the position. i Nonatypes are distinct sequences among the variants for a given position. [file peerj-08-7954-s004.xlsx]

## Sheet: Table S3
Supplemental Table S3:
Diversity of human influenza A (H5N1) virus proteome^ (raw data)
Protein	Aligned nonamers			H(x)c	Indexd		Variantse				Nonatypesi
	Positiona		No.b		Sequence	[%]	Total	Majorf	Minorg	Uniqueh
							%
PB2	#	1-9	151	0.3	MERIKELRD	96.6887	3.3	1.3	0	2	2.64901
PB2	#	2-10	153	0.3	ERIKELRDL	96.732	3.3	1.3	0	2	2.61438
PB2	#	3-11	153	0.3	RIKELRDLM	96.732	3.3	1.3	0	2	2.61438
PB2	#	4-12	153	0.3	IKELRDLMS	96.732	3.3	1.3	0	2	2.61438
PB2	#	5-13	153	0.3	KELRDLMSQ	96.732	3.3	1.3	0	2	2.61438
PB2	#	6-14	153	0.3	ELRDLMSQS	96.0784	3.9	1.3	0	2.6	3.26797
PB2	#	7-15	153	0.3	LRDLMSQSR	96.0784	3.9	1.3	0	2.6	3.26797
PB2	#	8-16	157	0.2	RDLMSQSRT	97.4522	2.5	1.3	0	1.3	1.91083
PB2	#	9-17	158	0.3	DLMSQSRTR	96.8354	3.2	1.3	0	1.9	2.53165
PB2	#	10-18	161	0.2	LMSQSRTRE	98.1366	1.9	0.6	0	1.2	1.86335
PB2	#	11-19	168	0.2	MSQSRTREI	98.2143	1.8	0.6	0	1.2	1.78571
PB2	#	12-20	168	0.2	SQSRTREIL	98.2143	1.8	0.6	0	1.2	1.78571
PB2	#	13-21	168	0.2	QSRTREILT	98.2143	1.8	0.6	0	1.2	1.78571
PB2	#	14-22	168	0.2	SRTREILTK	97.619	2.4	0.6	0	1.8	2.38095
PB2	#	15-23	168	0.2	RTREILTKT	98.2143	1.8	0.6	0	1.2	1.78571
PB2	#	16-24	168	0.2	TREILTKTT	98.2143	1.8	0.6	0	1.2	1.78571
PB2	#	17-25	168	0.2	REILTKTTV	98.2143	1.8	0.6	0	1.2	1.78571
PB2	#	18-26	168	0.1	EILTKTTVD	99.4048	0.6	0.6	0	0	0.595238
PB2	#	19-27	168	0.1	ILTKTTVDH	99.4048	0.6	0.6	0	0	0.595238
PB2	#	20-28	168	0.1	LTKTTVDHM	99.4048	0.6	0.6	0	0	0.595238
PB2	#	21-29	168	0.1	TKTTVDHMA	98.2143	1.8	1.2	0	0.6	1.19048
PB2	#	22-30	168	0.1	KTTVDHMAI	98.2143	1.8	1.2	0	0.6	1.19048
PB2	#	23-31	168	0.1	TTVDHMAII	98.8095	1.2	1.2	0	0	0.595238
PB2	#	24-32	168	0.1	TVDHMAIIK	98.8095	1.2	1.2	0	0	0.595238
PB2	#	25-33	169	0.1	VDHMAIIKK	98.8166	1.2	1.2	0	0	0.591716
PB2	#	26-34	169	0.1	DHMAIIKKY	98.8166	1.2	1.2	0	0	0.591716
PB2	#	27-35	169	0.1	HMAIIKKYT	98.8166	1.2	1.2	0	0	0.591716
PB2	#	28-36	169	0.1	MAIIKKYTS	98.8166	1.2	1.2	0	0	0.591716
PB2	#	29-37	169	0.1	AIIKKYTSG	98.8166	1.2	1.2	0	0	0.591716
PB2	#	30-38	169	0	IIKKYTSGR	100	0	0	0	0	0
PB2	#	31-39	169	0	IKKYTSGRQ	100	0	0	0	0	0
PB2	#	32-40	169	0	KKYTSGRQE	100	0	0	0	0	0
PB2	#	33-41	169	0	KYTSGRQEK	100	0	0	0	0	0
PB2	#	34-42	169	0	YTSGRQEKN	100	0	0	0	0	0
PB2	#	35-43	169	0	TSGRQEKNP	100	0	0	0	0	0
PB2	#	36-44	169	0	SGRQEKNPA	100	0	0	0	0	0
PB2	#	37-45	169	0	GRQEKNPAL	100	0	0	0	0	0
PB2	#	38-46	169	0	RQEKNPALR	100	0	0	0	0	0
PB2	#	39-47	169	0	QEKNPALRM	100	0	0	0	0	0
PB2	#	40-48	169	0	EKNPALRMK	100	0	0	0	0	0
PB2	#	41-49	169	0	KNPALRMKW	100	0	0	0	0	0
PB2	#	42-50	169	0	NPALRMKWM	100	0	0	0	0	0
PB2	#	43-51	169	0	PALRMKWMM	100	0	0	0	0	0
PB2	#	44-52	169	0	ALRMKWMMA	100	0	0	0	0	0
PB2	#	45-53	169	0	LRMKWMMAM	100	0	0	0	0	0
PB2	#	46-54	169	0	RMKWMMAMK	100	0	0	0	0	0
PB2	#	47-55	169	0	MKWMMAMKY	100	0	0	0	0	0
PB2	#	48-56	169	<1	KWMMAMKYP	99.4083	0.6	0.6	0	0	0.591716
PB2	#	49-57	169	<!	WMMAMKYPI	99.4083	0.6	0.6	0	0	0.591716
PB2	#	50-58	169	<1	MMAMKYPIT	99.4083	0.6	0.6	0	0	0.591716
PB2	#	51-59	169	0.1	MAMKYPITA	99.4083	0.6	0.6	0	0	0.591716
PB2	#	52-60	170	0.1	AMKYPITAD	98.8235	1.2	0.6	0	0.6	1.17647
PB2	#	53-61	170	0.1	MKYPITADK	98.8235	1.2	0.6	0	0.6	1.17647
PB2	#	54-62	170	0.2	KYPITADKR	97.0588	2.9	1.8	0	1.2	1.76471
PB2	#	55-63	170	0.2	YPITADKRI	97.0588	2.9	1.8	0	1.2	1.76471
PB2	&	56-64	170	1.2	PITADKRII	73.5294	26.5	17.1	7.1	2.4	4.11765
PB2	&	57-65	170	1.3	ITADKRIIE	72.3529	27.6	17.1	8.8	1.8	4.11765
PB2	&	58-66	170	1.3	TADKRIIEM	72.3529	27.6	17.1	8.8	1.8	4.11765
PB2	&	59-67	170	1.4	ADKRIIEMI	70.5882	29.4	17.1	10.6	1.8	4.70588
PB2	&	60-68	170	1.4	DKRIIEMIP	70.5882	29.4	17.1	10.6	1.8	4.70588
PB2	&	61-69	170	1.4	KRIIEMIPE	71.1765	28.8	17.1	10.6	1.2	4.11765
PB2	&	62-70	170	1.4	RIIEMIPER	71.1765	28.8	17.1	10.6	1.2	4.11765
PB2	&	63-71	170	1.3	IIEMIPERN	72.9412	27.1	16.5	8.8	1.8	4.11765
PB2	&	64-72	170	1.4	IEMIPERNE	72.9412	27.1	15.3	10	1.8	4.70588
PB2	#	65-73	170	0.4	EMIPERNEQ	94.7059	5.3	1.8	2.9	0.6	2.35294
PB2	#	66-74	171	0.3	MIPERNEQG	95.9064	4.1	1.8	1.2	1.2	2.33918
PB2	#	67-75	171	0.3	IPERNEQGQ	95.9064	4.1	1.8	1.2	1.2	2.33918
PB2	#	68-76	171	0.3	PERNEQGQT	96.4912	3.5	1.2	1.2	1.2	2.33918
PB2	#	69-77	171	0.3	ERNEQGQTL	96.4912	3.5	1.2	1.2	1.2	2.33918
PB2	#	70-78	171	0.3	RNEQGQTLW	96.4912	3.5	1.2	1.2	1.2	2.33918
PB2	#	71-79	171	0.3	NEQGQTLWS	96.4912	3.5	1.2	1.2	1.2	2.33918
PB2	#	72-80	170	0.3	EQGQTLWSK	96.4706	3.5	1.2	1.2	1.2	2.35294
PB2	#	73-81	170	0.6	QGQTLWSKT	91.1765	8.8	5.9	1.2	1.8	2.94118
PB2	&	74-82	170	0.7	GQTLWSKTN	89.4118	10.6	5.9	2.4	2.4	4.11765
PB2	#	75-83	170	0.6	QTLWSKTND	90	10	5.9	2.4	1.8	3.52941
PB2	#	76-84	170	0.6	TLWSKTNDA	90	10	5.9	2.4	1.8	3.52941
PB2	#	77-85	170	0.6	LWSKTNDAG	91.1765	8.8	5.9	1.2	1.8	2.94118
PB2	#	78-86	170	0.6	WSKTNDAGS	91.1765	8.8	5.9	1.2	1.8	2.94118
PB2	#	79-87	170	0.6	SKTNDAGSD	90.5882	9.4	5.9	1.2	2.4	3.52941
PB2	#	80-88	170	0.6	KTNDAGSDR	90.5882	9.4	5.9	1.2	2.4	3.52941
PB2	&	81-89	171	0.8	TNDAGSDRV	85.9649	14	5.8	6.4	1.8	3.50877
PB2	#	82-90	171	0.5	NDAGSDRVM	91.8129	8.2	5.3	1.2	1.8	2.92398
PB2	#	83-91	171	0.4	DAGSDRVMV	93.5673	6.4	5.3	0	1.2	1.75439
PB2	#	84-92	171	0.4	AGSDRVMVS	93.5673	6.4	5.3	0	1.2	1.75439
PB2	#	85-93	171	0.4	GSDRVMVSP	93.5673	6.4	5.3	0	1.2	1.75439
PB2	#	86-94	171	0.4	SDRVMVSPL	93.5673	6.4	5.3	0	1.2	1.75439
PB2	#	87-95	171	0.4	DRVMVSPLA	93.5673	6.4	5.3	0	1.2	1.75439
PB2	#	88-96	171	0.3	RVMVSPLAV	94.152	5.8	5.3	0	0.6	1.16959
PB2	#	89-97	171	0.3	VMVSPLAVT	94.152	5.8	5.3	0	0.6	1.16959
PB2	#	90-98	171	0.1	MVSPLAVTW	99.4152	0.6	0.6	0	0	0.584795
PB2	#	91-99	171	0	VSPLAVTWW	100	0	0	0	0	0
PB2	#	92-100	171	0	SPLAVTWWN	100	0	0	0	0	0
PB2	#	93-101	171	0	PLAVTWWNR	100	0	0	0	0	0
PB2	#	94-102	171	0	LAVTWWNRN	100	0	0	0	0	0
PB2	#	95-103	171	0	AVTWWNRNG	100	0	0	0	0	0
PB2	#	96-104	171	0	VTWWNRNGP	100	0	0	0	0	0
PB2	&	97-105	171	0.9	TWWNRNGPT	74.269	25.7	24.6	1.2	0	1.16959
PB2	&	98-106	171	1.3	WWNRNGPTT	64.9123	35.1	24.6	10.5	0	1.75439
PB2	&	99-107	171	1.4	WNRNGPTTS	63.7427	36.3	24.6	11.7	0	2.33918
PB2	&	100-108	171	2.2	NRNGPTTSA	31.5789	68.4	30.4	36.3	1.8	5.26316
PB2	&	101-109	171	2.3	RNGPTTSAV	30.9942	69	30.4	36.3	2.3	5.84795
PB2	&	102-110	171	2.3	NGPTTSAVH	30.9942	69	30.4	36.3	2.3	5.84795
PB2	&	103-111	171	2.3	GPTTSAVHY	30.9942	69	30.4	36.3	2.3	5.84795
PB2	&	104-112	171	2.3	PTTSAVHYP	30.9942	69	30.4	36.3	2.3	5.84795
PB2	&	105-113	171	2.3	TTSAVHYPK	30.9942	69	30.4	36.3	2.3	5.84795
PB2	&	106-114	171	1.7	TSAVHYPKV	56.1404	43.9	30.4	10.5	2.9	5.26316
PB2	&	107-115	171	1.3	SAVHYPKVY	59.6491	40.4	35.7	2.3	2.3	3.50877
PB2	&	108-116	171	1.2	AVHYPKVYK	60.2339	39.8	36.3	2.3	1.2	2.33918
PB2	#	109-117	172	0.2	VHYPKVYKT	97.093	2.9	1.2	0	1.7	2.32558
PB2	#	110-118	172	0.2	HYPKVYKTY	97.6744	2.3	1.2	0	1.2	1.74419
PB2	#	111-119	172	0.2	YPKVYKTYF	97.6744	2.3	1.2	0	1.2	1.74419
PB2	#	112-120	172	0.3	PKVYKTYFE	95.9302	4.1	1.7	1.2	1.2	2.32558
PB2	#	113-121	172	0.3	KVYKTYFEK	95.9302	4.1	1.7	1.2	1.2	2.32558
PB2	#	114-122	172	0.4	VYKTYFEKV	94.7674	5.2	1.7	2.3	1.2	2.90698
PB2	#	115-123	172	0.4	YKTYFEKVE	95.3488	4.7	1.7	2.3	0.6	2.32558
PB2	#	116-124	172	0.4	KTYFEKVER	95.3488	4.7	1.7	2.3	0.6	2.32558
PB2	#	117-125	172	0.4	TYFEKVERL	95.3488	4.7	1.7	2.3	0.6	2.32558
PB2	#	118-126	172	0.4	YFEKVERLK	94.7674	5.2	1.7	2.9	0.6	2.32558
PB2	#	119-127	172	0.4	FEKVERLKH	94.7674	5.2	1.7	2.9	0.6	2.32558
PB2	#	120-128	172	0.4	EKVERLKHG	94.7674	5.2	1.7	2.9	0.6	2.32558
PB2	#	121-129	172	0.3	KVERLKHGT	96.5116	3.5	1.7	1.2	0.6	1.74419
PB2	#	122-130	172	0.3	VERLKHGTF	96.5116	3.5	1.7	1.2	0.6	1.74419
PB2	#	123-131	172	0.2	ERLKHGTFG	97.6744	2.3	1.7	0	0.6	1.16279
PB2	#	124-132	172	0.2	RLKHGTFGP	97.6744	2.3	1.7	0	0.6	1.16279
PB2	#	125-133	172	0.2	LKHGTFGPV	97.6744	2.3	1.7	0	0.6	1.16279
PB2	#	126-134	172	0.3	KHGTFGPVH	95.3488	4.7	2.3	1.7	0.6	1.74419
PB2	#	127-135	172	0.2	HGTFGPVHF	97.6744	2.3	2.3	0	0	0.581395
PB2	#	128-136	172	0.2	GTFGPVHFR	97.6744	2.3	2.3	0	0	0.581395
PB2	#	129-137	172	0.2	TFGPVHFRN	97.6744	2.3	2.3	0	0	0.581395
PB2	#	130-138	172	0.2	FGPVHFRNQ	97.6744	2.3	2.3	0	0	0.581395
PB2	#	131-139	172	0.2	GPVHFRNQV	97.093	2.9	2.3	0	0.6	1.16279
PB2	#	132-140	172	0.3	PVHFRNQVK	96.5116	3.5	2.3	0	1.2	1.74419
PB2	#	133-141	172	0.3	VHFRNQVKI	96.5116	3.5	2.3	0	1.2	1.74419
PB2	#	134-142	172	0.3	HFRNQVKIR	96.5116	3.5	2.3	0	1.2	1.74419
PB2	#	135-143	172	0.1	FRNQVKIRR	98.8372	1.2	0.6	0	0.6	1.16279
PB2	#	136-144	172	0.1	RNQVKIRRR	98.8372	1.2	0.6	0	0.6	1.16279
PB2	#	137-145	172	0.1	NQVKIRRRV	98.8372	1.2	0.6	0	0.6	1.16279
PB2	#	138-146	172	0.1	QVKIRRRVD	98.2558	1.7	0.6	0	1.2	1.74419
PB2	&	139-147	172	1.4	VKIRRRVDI	64.5349	35.5	23.8	9.9	1.7	2.90698
PB2	&	140-148	172	1.4	KIRRRVDIN	63.9535	36	24.4	9.9	1.7	2.90698
PB2	&	141-149	172	1.3	IRRRVDINP	63.9535	36	24.4	10.5	1.2	2.32558
PB2	&	142-150	172	1.3	RRRVDINPG	63.9535	36	24.4	10.5	1.2	2.32558
PB2	&	143-151	172	1.3	RRVDINPGH	63.9535	36	24.4	10.5	1.2	2.32558
PB2	&	144-152	172	1.4	RVDINPGHA	63.9535	36	23.8	10.5	1.7	2.90698
PB2	&	145-153	172	1.4	VDINPGHAD	63.9535	36	23.8	10.5	1.7	2.90698
PB2	&	146-154	172	1.4	DINPGHADL	63.3721	36.6	23.8	10.5	2.3	3.48837
PB2	&	147-155	172	1.5	INPGHADLS	61.6279	38.4	24.4	12.2	1.7	3.48837
PB2	#	148-156	172	0.3	NPGHADLSA	96.5116	3.5	1.7	0	1.7	2.32558
PB2	#	149-157	172	0.2	PGHADLSAK	97.093	2.9	1.7	0	1.2	1.74419
PB2	#	150-158	172	0.2	GHADLSAKE	97.093	2.9	1.7	0	1.2	1.74419
PB2	#	151-159	172	0.2	HADLSAKEA	97.093	2.9	1.7	0	1.2	1.74419
PB2	#	152-160	172	0.2	ADLSAKEAQ	97.093	2.9	1.7	0	1.2	1.74419
PB2	#	153-161	172	0.2	DLSAKEAQD	97.6744	2.3	1.7	0	0.6	1.16279
PB2	#	154-162	172	0.2	LSAKEAQDV	97.093	2.9	1.7	0	1.2	1.74419
PB2	#	155-163	172	0.2	SAKEAQDVI	97.093	2.9	1.7	0	1.2	1.74419
PB2	#	156-164	172	0.1	AKEAQDVIM	98.8372	1.2	0.6	0	0.6	1.16279
PB2	#	157-165	172	0.1	KEAQDVIME	98.8372	1.2	0.6	0	0.6	1.16279
PB2	#	158-166	172	0.2	EAQDVIMEV	97.6744	2.3	0.6	0	1.7	2.32558
PB2	#	159-167	172	0.2	AQDVIMEVV	97.6744	2.3	0.6	0	1.7	2.32558
PB2	#	160-168	172	0.2	QDVIMEVVF	97.6744	2.3	0.6	0	1.7	2.32558
PB2	#	161-169	172	0.2	DVIMEVVFP	97.6744	2.3	0.6	0	1.7	2.32558
PB2	#	162-170	172	0.2	VIMEVVFPN	97.6744	2.3	0.6	0	1.7	2.32558
PB2	#	163-171	172	0.2	IMEVVFPNE	98.2558	1.7	0.6	0	1.2	1.74419
PB2	#	164-172	172	0.1	MEVVFPNEV	98.8372	1.2	0.6	0	0.6	1.16279
PB2	#	165-173	172	0.1	EVVFPNEVG	98.8372	1.2	0.6	0	0.6	1.16279
PB2	#	166-174	172	0.1	VVFPNEVGA	98.8372	1.2	0.6	0	0.6	1.16279
PB2	#	167-175	172	0.1	VFPNEVGAR	98.2558	1.7	1.7	0	0	0.581395
PB2	#	168-176	172	0.1	FPNEVGARI	98.2558	1.7	1.7	0	0	0.581395
PB2	#	169-177	172	0.1	PNEVGARIL	98.2558	1.7	1.7	0	0	0.581395
PB2	#	170-178	172	0.2	NEVGARILT	97.6744	2.3	1.7	0	0.6	1.16279
PB2	#	171-179	172	0.2	EVGARILTS	97.6744	2.3	1.7	0	0.6	1.16279
PB2	#	172-180	172	0.2	VGARILTSE	97.6744	2.3	1.7	0	0.6	1.16279
PB2	#	173-181	172	0.2	GARILTSES	97.6744	2.3	1.7	0	0.6	1.16279
PB2	#	174-182	172	0.2	ARILTSESQ	97.6744	2.3	1.7	0	0.6	1.16279
PB2	#	175-183	172	0.2	RILTSESQL	97.093	2.9	1.7	0	1.2	1.74419
PB2	#	176-184	172	0.2	ILTSESQLT	97.093	2.9	1.2	0	1.7	2.32558
PB2	#	177-185	172	0.3	LTSESQLTI	96.5116	3.5	1.2	0	2.3	2.90698
PB2	#	178-186	172	0.3	TSESQLTIT	96.5116	3.5	1.2	0	2.3	2.90698
PB2	#	179-187	172	0.4	SESQLTITK	94.7674	5.2	1.7	1.2	2.3	3.48837
PB2	#	180-188	172	0.4	ESQLTITKE	94.7674	5.2	1.7	1.2	2.3	3.48837
PB2	#	181-189	172	0.5	SQLTITKEK	94.186	5.8	1.7	1.2	2.9	4.06977
PB2	&	182-190	172	0.9	QLTITKEKK	85.4651	14.5	8.7	2.9	2.9	4.65116
PB2	&	183-191	172	1	LTITKEKKE	84.8837	15.1	8.1	2.9	4.1	5.81395
PB2	&	184-192	172	1.1	TITKEKKEE	83.1395	16.9	8.7	4.1	4.1	6.39535
PB2	&	185-193	172	0.9	ITKEKKEEL	84.8837	15.1	8.7	2.9	3.5	5.23256
PB2	&	186-194	172	1	TKEKKEELQ	83.7209	16.3	8.1	3.5	4.7	6.39535
PB2	&	187-195	172	1.1	KEKKEELQD	83.1395	16.9	8.1	2.9	5.8	7.55814
PB2	&	188-196	172	1	EKKEELQDC	84.8837	15.1	8.1	1.2	5.8	6.97674
PB2	&	189-197	172	1	KKEELQDCK	84.8837	15.1	8.1	1.2	5.8	6.97674
PB2	&	190-198	172	0.9	KEELQDCKI	85.4651	14.5	8.1	1.2	5.2	6.39535
PB2	&	191-199	172	1	EELQDCKIA	85.4651	14.5	5.2	4.1	5.2	6.39535
PB2	&	192-200	172	0.9	ELQDCKIAP	86.6279	13.4	5.2	4.1	4.1	5.23256
PB2	&	193-201	172	0.8	LQDCKIAPL	87.2093	12.8	5.2	4.1	3.5	4.65116
PB2	&	194-202	172	1	QDCKIAPLM	84.3023	15.7	5.2	7	3.5	5.23256
PB2	&	195-203	172	1	DCKIAPLMV	84.3023	15.7	5.2	8.1	2.3	4.65116
PB2	&	196-204	172	0.9	CKIAPLMVA	85.4651	14.5	5.2	8.1	1.2	3.48837
PB2	&	197-205	172	0.9	KIAPLMVAY	85.4651	14.5	5.2	8.1	1.2	3.48837
PB2	#	198-206	172	0.6	IAPLMVAYM	90.6977	9.3	4.1	4.1	1.2	2.90698
PB2	#	199-207	172	0.6	APLMVAYML	90.6977	9.3	4.1	4.1	1.2	2.90698
PB2	#	200-208	172	0.3	PLMVAYMLE	95.3488	4.7	2.9	1.2	0.6	1.74419
PB2	#	201-209	172	0.3	LMVAYMLER	95.3488	4.7	2.9	1.2	0.6	1.74419
PB2	#	202-210	172	0.3	MVAYMLERE	95.9302	4.1	2.9	1.2	0	1.16279
PB2	#	203-211	172	0.1	VAYMLEREL	98.2558	1.7	1.2	0	0.6	1.16279
PB2	#	204-212	172	0.1	AYMLERELV	99.4186	0.6	0.6	0	0	0.581395
PB2	#	205-213	172	0.1	YMLERELVR	99.4186	0.6	0.6	0	0	0.581395
PB2	#	206-214	172	0.1	MLERELVRK	98.8372	1.2	0.6	0	0.6	1.16279
PB2	#	207-215	172	0.1	LERELVRKT	98.8372	1.2	0.6	0	0.6	1.16279
PB2	#	208-216	172	0.1	ERELVRKTR	98.8372	1.2	0.6	0	0.6	1.16279
PB2	#	209-217	172	0.1	RELVRKTRF	98.8372	1.2	0.6	0	0.6	1.16279
PB2	#	210-218	172	0.1	ELVRKTRFL	98.8372	1.2	0.6	0	0.6	1.16279
PB2	#	211-219	172	0.1	LVRKTRFLP	98.8372	1.2	0.6	0	0.6	1.16279
PB2	#	212-220	172	0.1	VRKTRFLPV	99.4186	0.6	0.6	0	0	0.581395
PB2	#	213-221	172	0.4	RKTRFLPVA	94.186	5.8	4.7	0	1.2	1.74419
PB2	#	214-222	172	0.4	KTRFLPVAG	93.6047	6.4	4.7	0	1.7	2.32558
PB2	#	215-223	172	0.4	TRFLPVAGG	94.186	5.8	4.7	0	1.2	1.74419
PB2	#	216-224	172	0.4	RFLPVAGGT	94.186	5.8	4.7	0	1.2	1.74419
PB2	#	217-225	172	0.5	FLPVAGGTS	93.0233	7	4.7	1.2	1.2	2.32558
PB2	#	218-226	172	0.5	LPVAGGTSS	92.4419	7.6	4.7	1.2	1.7	2.90698
PB2	#	219-227	172	0.5	PVAGGTSSV	92.4419	7.6	4.7	1.2	1.7	2.90698
PB2	#	220-228	172	0.5	VAGGTSSVY	92.4419	7.6	4.7	1.2	1.7	2.90698
PB2	#	221-229	172	0.6	AGGTSSVYI	91.2791	8.7	4.7	2.3	1.7	3.48837
PB2	#	222-230	172	0.3	GGTSSVYIE	96.5116	3.5	1.2	1.2	1.2	2.32558
PB2	#	223-231	172	0.2	GTSSVYIEV	97.093	2.9	1.2	1.2	0.6	1.74419
PB2	#	224-232	172	0.2	TSSVYIEVL	97.093	2.9	1.2	1.2	0.6	1.74419
PB2	#	225-233	172	0.2	SSVYIEVLH	97.093	2.9	1.2	1.2	0.6	1.74419
PB2	#	226-234	172	0.2	SVYIEVLHL	97.6744	2.3	1.2	0	1.2	1.74419
PB2	#	227-235	172	0.1	VYIEVLHLT	98.2558	1.7	1.2	0	0.6	1.16279
PB2	#	228-236	172	0.1	YIEVLHLTQ	98.2558	1.7	1.2	0	0.6	1.16279
PB2	#	229-237	172	0.1	IEVLHLTQG	98.2558	1.7	1.2	0	0.6	1.16279
PB2	#	230-238	172	0.1	EVLHLTQGT	99.4186	0.6	0.6	0	0	0.581395
PB2	#	231-239	172	0.1	VLHLTQGTC	99.4186	0.6	0.6	0	0	0.581395
PB2	#	232-240	172	<1	LHLTQGTCW	99.4186	0.6	0.6	0	0	0.581395
PB2	#	233-241	172	0.1	HLTQGTCWE	99.4186	0.6	0.6	0	0	0.581395
PB2	#	234-242	172	0.1	LTQGTCWEQ	98.8372	1.2	0.6	0	0.6	1.16279
PB2	#	235-243	172	0.1	TQGTCWEQM	99.4186	0.6	0.6	0	0	0.581395
PB2	#	236-244	172	0.1	QGTCWEQMY	99.4186	0.6	0.6	0	0	0.581395
PB2	#	237-245	172	0.1	GTCWEQMYT	99.4186	0.6	0.6	0	0	0.581395
PB2	#	238-246	172	<1	TCWEQMYTP	99.4186	0.6	0.6	0	0	0.581395
PB2	#	239-247	172	0.1	CWEQMYTPG	99.4186	0.6	0.6	0	0	0.581395
PB2	#	240-248	172	<!	WEQMYTPGG	99.4186	0.6	0.6	0	0	0.581395
PB2	#	241-249	172	0.1	EQMYTPGGE	98.8372	1.2	0.6	0	0.6	1.16279
PB2	#	242-250	172	0.1	QMYTPGGEV	98.8372	1.2	0.6	0	0.6	1.16279
PB2	#	243-251	172	0.1	MYTPGGEVR	98.8372	1.2	0.6	0	0.6	1.16279
PB2	#	244-252	172	0.1	YTPGGEVRN	98.8372	1.2	0.6	0	0.6	1.16279
PB2	#	245-253	172	0.1	TPGGEVRND	98.8372	1.2	0.6	0	0.6	1.16279
PB2	#	246-254	172	0.1	PGGEVRNDD	98.8372	1.2	0.6	0	0.6	1.16279
PB2	#	247-255	172	0.1	GGEVRNDDV	98.8372	1.2	0.6	0	0.6	1.16279
PB2	#	248-256	172	0.1	GEVRNDDVD	98.8372	1.2	0.6	0	0.6	1.16279
PB2	#	249-257	172	0.1	EVRNDDVDQ	98.8372	1.2	0.6	0	0.6	1.16279
PB2	#	250-258	172	<1	VRNDDVDQS	99.4186	0.6	0.6	0	0	0.581395
PB2	#	251-259	172	<1	RNDDVDQSL	99.4186	0.6	0.6	0	0	0.581395
PB2	#	252-260	172	0.2	NDDVDQSLI	97.093	2.9	2.9	0	0	0.581395
PB2	#	253-261	172	0.2	DDVDQSLII	97.093	2.9	2.9	0	0	0.581395
PB2	#	254-262	172	0.2	DVDQSLIIA	97.093	2.9	2.9	0	0	0.581395
PB2	#	255-263	172	0.2	VDQSLIIAA	97.093	2.9	2.9	0	0	0.581395
PB2	#	256-264	172	0.2	DQSLIIAAR	97.093	2.9	2.9	0	0	0.581395
PB2	#	257-265	172	0.2	QSLIIAARN	97.093	2.9	2.9	0	0	0.581395
PB2	#	258-266	172	0.2	SLIIAARNI	97.093	2.9	2.9	0	0	0.581395
PB2	#	259-267	172	0.2	LIIAARNIV	97.093	2.9	2.9	0	0	0.581395
PB2	#	260-268	172	0.2	IIAARNIVR	97.093	2.9	2.9	0	0	0.581395
PB2	#	261-269	172	0	IAARNIVRR	100	0	0	0	0	0
PB2	#	262-270	172	0.1	AARNIVRRA	99.4186	0.6	0.6	0	0	0.581395
PB2	#	263-271	172	0.2	ARNIVRRAT	97.6744	2.3	1.2	0	1.2	1.74419
PB2	#	264-272	172	0.2	RNIVRRATV	97.093	2.9	1.2	0	1.7	2.32558
PB2	#	265-273	172	0.2	NIVRRATVS	97.093	2.9	1.2	0	1.7	2.32558
PB2	#	266-274	172	0.3	IVRRATVSA	96.5116	3.5	1.2	0	2.3	2.90698
PB2	#	267-275	172	0.3	VRRATVSAD	96.5116	3.5	1.2	0	2.3	2.90698
PB2	#	268-276	172	0.3	RRATVSADP	96.5116	3.5	1.2	0	2.3	2.90698
PB2	#	269-277	172	0.3	RATVSADPL	96.5116	3.5	1.2	0	2.3	2.90698
PB2	#	270-278	172	0.4	ATVSADPLA	95.3488	4.7	1.2	1.2	2.3	3.48837
PB2	#	271-279	172	0.3	TVSADPLAS	95.9302	4.1	1.2	1.2	1.7	2.90698
PB2	#	272-280	172	0.2	VSADPLASL	97.6744	2.3	1.2	0	1.2	1.74419
PB2	#	273-281	172	0.1	SADPLASLL	98.2558	1.7	1.2	0	0.6	1.16279
PB2	#	274-282	172	0.1	ADPLASLLE	98.2558	1.7	1.2	0	0.6	1.16279
PB2	#	275-283	172	0.1	DPLASLLEM	98.8372	1.2	1.2	0	0	0.581395
PB2	#	276-284	172	0.1	PLASLLEMC	98.8372	1.2	1.2	0	0	0.581395
PB2	#	277-285	172	0.1	LASLLEMCH	98.8372	1.2	1.2	0	0	0.581395
PB2	#	278-286	172	0.1	ASLLEMCHS	98.2558	1.7	1.2	0	0.6	1.16279
PB2	#	279-287	172	0.1	SLLEMCHST	99.4186	0.6	0.6	0	0	0.581395
PB2	#	280-288	172	0.2	LLEMCHSTQ	97.6744	2.3	1.7	0	0.6	1.16279
PB2	#	281-289	172	0.2	LEMCHSTQI	97.6744	2.3	1.7	0	0.6	1.16279
PB2	#	282-290	172	0.2	EMCHSTQIG	97.6744	2.3	1.7	0	0.6	1.16279
PB2	#	283-291	172	0.2	MCHSTQIGG	97.6744	2.3	1.7	0	0.6	1.16279
PB2	&	284-292	172	1.5	CHSTQIGGI	58.1395	41.9	27.9	13.4	0.6	2.90698
PB2	&	285-293	172	1.5	HSTQIGGIR	58.1395	41.9	27.9	13.4	0.6	2.90698
PB2	&	286-294	172	1.5	STQIGGIRM	58.1395	41.9	27.9	13.4	0.6	2.90698
PB2	&	287-295	172	1.5	TQIGGIRMV	58.1395	41.9	28.5	13.4	0	2.32558
PB2	&	288-296	172	1.5	QIGGIRMVD	58.1395	41.9	28.5	13.4	0	2.32558
PB2	&	289-297	172	1.4	IGGIRMVDI	58.1395	41.9	30.2	11.6	0	1.74419
PB2	&	290-298	172	1.4	GGIRMVDIL	58.1395	41.9	30.2	11.6	0	1.74419
PB2	&	291-299	172	1.5	GIRMVDILR	57.5581	42.4	30.2	11.6	0.6	2.90698
PB2	&	292-300	172	1.5	IRMVDILRQ	57.5581	42.4	30.2	11	1.2	3.48837
PB2	#	293-301	172	0.5	RMVDILRQN	90.1163	9.9	9.3	0	0.6	1.16279
PB2	#	294-302	172	0.5	MVDILRQNP	90.1163	9.9	9.3	0	0.6	1.16279
PB2	&	295-303	172	0.5	VDILRQNPT	89.5349	10.5	9.3	0	1.2	1.74419
PB2	&	296-304	172	0.5	DILRQNPTE	89.5349	10.5	9.3	0	1.2	1.74419
PB2	&	297-305	172	0.5	ILRQNPTEE	89.5349	10.5	9.3	0	1.2	1.74419
PB2	&	298-306	172	0.5	LRQNPTEEQ	89.5349	10.5	9.3	0	1.2	1.74419
PB2	&	299-307	173	0.5	RQNPTEEQA	89.5954	10.4	9.2	0	1.2	1.7341
PB2	#	300-308	173	0.1	QNPTEEQAV	98.8439	1.2	0.6	0	0.6	1.15607
PB2	#	301-309	173	0.4	NPTEEQAVD	93.0636	6.9	5.2	1.2	0.6	1.7341
PB2	#	302-310	172	0.4	PTEEQAVDI	93.0233	7	5.2	1.2	0.6	1.74419
PB2	#	303-311	172	0.4	TEEQAVDIC	93.0233	7	5.2	1.2	0.6	1.74419
PB2	#	304-312	172	0.4	EEQAVDICK	93.0233	7	5.2	1.2	0.6	1.74419
PB2	#	305-313	172	0.4	EQAVDICKA	93.0233	7	5.2	1.2	0.6	1.74419
PB2	#	306-314	172	0.4	QAVDICKAA	93.0233	7	5.2	1.2	0.6	1.74419
PB2	#	307-315	172	0.6	AVDICKAAM	90.6977	9.3	5.2	3.5	0.6	2.32558
PB2	#	308-316	172	0.6	VDICKAAMG	90.6977	9.3	5.2	3.5	0.6	2.32558
PB2	&	309-317	173	0.8	DICKAAMGL	86.1272	13.9	5.2	8.1	0.6	2.89017
PB2	&	310-318	173	0.8	ICKAAMGLR	87.2832	12.7	4.6	6.9	1.2	2.89017
PB2	&	311-319	173	0.8	CKAAMGLRI	87.2832	12.7	4.6	6.9	1.2	2.89017
PB2	&	312-320	173	0.8	KAAMGLRIS	87.2832	12.7	4.6	6.9	1.2	2.89017
PB2	&	313-321	172	0.7	AAMGLRISS	87.7907	12.2	4.7	7	0.6	2.32558
PB2	&	314-322	172	0.7	AMGLRISSS	87.7907	12.2	4.7	7	0.6	2.32558
PB2	&	315-323	172	0.8	MGLRISSSF	86.6279	13.4	4.7	8.1	0.6	2.90698
PB2	&	316-324	172	0.7	GLRISSSFS	88.9535	11	4.7	5.8	0.6	2.32558
PB2	&	317-325	172	0.7	LRISSSFSF	88.9535	11	4.7	5.8	0.6	2.32558
PB2	#	318-326	172	0.4	RISSSFSFG	93.6047	6.4	4.7	1.2	0.6	1.74419
PB2	#	319-327	172	0.1	ISSSFSFGG	98.8372	1.2	1.2	0	0	0.581395
PB2	#	320-328	172	0.1	SSSFSFGGF	98.8372	1.2	1.2	0	0	0.581395
PB2	#	321-329	172	0.1	SSFSFGGFT	98.8372	1.2	1.2	0	0	0.581395
PB2	#	322-330	172	0.1	SFSFGGFTF	98.8372	1.2	1.2	0	0	0.581395
PB2	#	323-331	172	0.1	FSFGGFTFK	98.8372	1.2	1.2	0	0	0.581395
PB2	#	324-332	172	0	SFGGFTFKR	100	0	0	0	0	0
PB2	#	325-333	172	0	FGGFTFKRT	100	0	0	0	0	0
PB2	#	326-334	172	0.5	GGFTFKRTS	90.6977	9.3	8.7	0	0.6	1.16279
PB2	#	327-335	172	0.5	GFTFKRTSG	90.6977	9.3	8.7	0	0.6	1.16279
PB2	&	328-336	172	0.6	FTFKRTSGS	89.5349	10.5	7.6	1.2	1.7	2.90698
PB2	&	329-337	172	0.6	TFKRTSGSS	89.5349	10.5	7.6	1.2	1.7	2.90698
PB2	&	330-338	172	1.1	FKRTSGSSV	80.814	19.2	8.1	8.7	2.3	4.06977
PB2	&	331-339	172	1.9	KRTSGSSVT	54.6512	45.3	23.8	19.2	2.3	5.81395
PB2	&	332-340	172	2	RTSGSSVTK	54.0698	45.9	23.8	19.2	2.9	6.39535
PB2	&	333-341	172	2	TSGSSVTKE	54.0698	45.9	23.8	19.2	2.9	6.39535
PB2	&	334-342	172	2	SGSSVTKEE	54.0698	45.9	23.8	19.2	2.9	6.39535
PB2	&	335-343	172	2	GSSVTKEEE	54.0698	45.9	23.8	19.8	2.3	5.81395
PB2	&	336-344	172	2.2	SSVTKEEEV	53.4884	46.5	19.8	23.3	3.5	8.13953
PB2	&	337-345	172	2.2	SVTKEEEVL	53.4884	46.5	20.3	23.8	2.3	6.97674
PB2	&	338-346	172	2.2	VTKEEEVLT	53.4884	46.5	20.3	23.8	2.3	6.97674
PB2	&	339-347	175	1.8	TKEEEVLTG	53.7143	46.3	28	16.6	1.7	4.57143
PB2	&	340-348	175	0.8	KEEEVLTGN	83.4286	16.6	9.7	6.9	0	1.14286
PB2	#	341-349	175	0.4	EEEVLTGNL	93.1429	6.9	6.9	0	0	0.571429
PB2	#	342-350	175	0.4	EEVLTGNLQ	93.1429	6.9	6.9	0	0	0.571429
PB2	#	343-351	175	0.4	EVLTGNLQT	93.1429	6.9	6.9	0	0	0.571429
PB2	#	344-352	177	0.3	VLTGNLQTL	93.2203	6.8	6.8	0	0	0.564972
PB2	#	345-353	177	0.2	LTGNLQTLK	97.7401	2.3	1.7	0	0.6	1.12994
PB2	#	346-354	177	0.3	TGNLQTLKI	96.6102	3.4	1.7	1.1	0.6	1.69492
PB2	&	347-355	177	1	GNLQTLKIR	80.226	19.8	14.1	5.1	0.6	2.82486
PB2	&	348-356	177	1.1	NLQTLKIRV	79.096	20.9	14.1	5.1	1.7	3.9548
PB2	&	349-357	177	1.3	LQTLKIRVH	75.7062	24.3	14.1	8.5	1.7	4.51977
PB2	&	350-358	177	1.3	QTLKIRVHE	75.7062	24.3	14.1	8.5	1.7	4.51977
PB2	&	351-359	177	1.3	TLKIRVHEG	75.7062	24.3	14.1	8.5	1.7	4.51977
PB2	&	352-360	177	1.3	LKIRVHEGY	75.7062	24.3	14.1	8.5	1.7	4.51977
PB2	&	353-361	177	1.3	KIRVHEGYE	75.7062	24.3	14.1	8.5	1.7	4.51977
PB2	&	354-362	177	1.2	IRVHEGYEE	75.7062	24.3	14.1	8.5	1.7	3.9548
PB2	&	355-363	177	1.1	RVHEGYEEF	76.8362	23.2	14.1	7.3	1.7	3.38983
PB2	#	356-364	177	0.5	VHEGYEEFT	92.6554	7.3	5.1	0	2.3	2.82486
PB2	#	357-365	177	0.4	HEGYEEFTM	93.2203	6.8	5.6	0	1.1	1.69492
PB2	#	358-366	177	0.1	EGYEEFTMV	98.8701	1.1	0.6	0	0.6	1.12994
PB2	#	359-367	177	0.1	GYEEFTMVG	98.3051	1.7	0.6	0	1.1	1.69492
PB2	&	360-368	177	0.9	YEEFTMVGR	77.4011	22.6	20.9	0	1.7	2.25989
PB2	&	361-369	177	1.1	EEFTMVGRR	73.4463	26.6	20.9	4	1.7	2.82486
PB2	&	362-370	176	1.1	EFTMVGRRA	73.2955	26.7	21	4	1.7	2.84091
PB2	&	363-371	176	1.1	FTMVGRRAT	73.8636	26.1	21	4	1.1	2.27273
PB2	&	364-372	176	1.1	TMVGRRATA	73.8636	26.1	21	4	1.1	2.27273
PB2	&	365-373	176	1	MVGRRATAI	74.4318	25.6	21	4	0.6	1.70455
PB2	&	366-374	176	1.1	VGRRATAIL	73.8636	26.1	21	4	1.1	2.27273
PB2	&	367-375	176	1.1	GRRATAILR	73.2955	26.7	21	4	1.7	2.84091
PB2	&	368-376	176	1	RRATAILRK	73.8636	26.1	21	4	1.1	2.27273
PB2	#	369-377	176	0.3	RATAILRKA	94.8864	5.1	4	0	1.1	1.70455
PB2	#	370-378	176	0.1	ATAILRKAT	98.8636	1.1	0.6	0	0.6	1.13636
PB2	#	371-379	177	0.1	TAILRKATR	98.8701	1.1	0.6	0	0.6	1.12994
PB2	#	372-380	177	0.1	AILRKATRR	98.8701	1.1	0.6	0	0.6	1.12994
PB2	&	373-381	177	0.5	ILRKATRRL	89.8305	10.2	9	0	1.1	1.69492
PB2	&	374-382	177	0.6	LRKATRRLI	89.8305	10.2	7.3	1.7	1.1	2.25989
PB2	#	375-383	177	0.5	RKATRRLIQ	90.3955	9.6	7.3	1.7	0.6	1.69492
PB2	#	376-384	177	0.5	KATRRLIQL	90.9605	9	7.3	1.7	0	1.12994
PB2	&	377-385	177	0.6	ATRRLIQLI	88.7006	11.3	7.3	4	0	1.69492
PB2	&	378-386	177	0.6	TRRLIQLIV	88.7006	11.3	7.3	4	0	1.69492
PB2	&	379-387	177	0.6	RRLIQLIVS	88.7006	11.3	7.3	4	0	1.69492
PB2	&	380-388	177	0.6	RLIQLIVSG	88.7006	11.3	7.3	4	0	1.69492
PB2	&	381-389	177	0.7	LIQLIVSGR	88.1356	11.9	7.3	4	0.6	2.25989
PB2	&	382-390	177	1.1	IQLIVSGRD	72.8814	27.1	22.6	4	0.6	2.82486
PB2	&	383-391	177	1.1	QLIVSGRDE	72.8814	27.1	22.6	4	0.6	2.82486
PB2	&	384-392	177	1.2	LIVSGRDEQ	71.7514	28.2	22.6	5.1	0.6	3.38983
PB2	&	385-393	177	1.2	IVSGRDEQS	71.7514	28.2	22.6	5.1	0.6	3.38983
PB2	&	386-394	177	1	VSGRDEQSI	72.8814	27.1	23.7	2.8	0.6	2.25989
PB2	&	387-395	177	1.1	SGRDEQSIA	72.8814	27.1	23.2	2.8	1.1	2.82486
PB2	&	388-396	177	1.1	GRDEQSIAE	72.8814	27.1	23.2	2.8	1.1	2.82486
PB2	&	389-397	177	1.1	RDEQSIAEA	72.3164	27.7	23.2	2.8	1.7	3.38983
PB2	&	390-398	177	1.1	DEQSIAEAI	72.8814	27.1	23.2	2.8	1.1	2.82486
PB2	#	391-399	177	0.3	EQSIAEAII	96.0452	4	1.7	1.1	1.1	2.25989
PB2	#	392-400	177	0.3	QSIAEAIIV	96.6102	3.4	1.1	0	2.3	2.82486
PB2	#	393-401	177	0.2	SIAEAIIVA	97.7401	2.3	0.6	0	1.7	2.25989
PB2	#	394-402	177	0.2	IAEAIIVAM	97.7401	2.3	0.6	0	1.7	2.25989
PB2	#	395-403	177	0.2	AEAIIVAMV	97.7401	2.3	0.6	0	1.7	2.25989
PB2	#	396-404	177	0.1	EAIIVAMVF	98.3051	1.7	0.6	0	1.1	1.69492
PB2	#	397-405	177	0.1	AIIVAMVFS	98.3051	1.7	0.6	0	1.1	1.69492
PB2	#	398-406	177	0.1	IIVAMVFSQ	98.8701	1.1	0.6	0	0.6	1.12994
PB2	#	399-407	177	0.1	IVAMVFSQE	98.8701	1.1	0.6	0	0.6	1.12994
PB2	#	400-408	177	0.1	VAMVFSQED	98.8701	1.1	0.6	0	0.6	1.12994
PB2	#	401-409	177	0	AMVFSQEDC	100	0	0	0	0	0
PB2	#	402-410	177	0	MVFSQEDCM	100	0	0	0	0	0
PB2	#	403-411	177	0.1	VFSQEDCMI	98.3051	1.7	1.7	0	0	0.564972
PB2	#	404-412	177	0.1	FSQEDCMIK	98.3051	1.7	1.7	0	0	0.564972
PB2	#	405-413	177	0.1	SQEDCMIKA	98.3051	1.7	1.7	0	0	0.564972
PB2	#	406-414	177	0.1	QEDCMIKAV	98.3051	1.7	1.7	0	0	0.564972
PB2	#	407-415	177	0.1	EDCMIKAVR	98.3051	1.7	1.7	0	0	0.564972
PB2	#	408-416	177	0.1	DCMIKAVRG	98.3051	1.7	1.1	0	0.6	1.12994
PB2	#	409-417	177	0.1	CMIKAVRGD	98.3051	1.7	1.1	0	0.6	1.12994
PB2	#	410-418	177	0.1	MIKAVRGDL	98.3051	1.7	1.1	0	0.6	1.12994
PB2	#	411-419	177	0.1	IKAVRGDLN	98.3051	1.7	1.1	0	0.6	1.12994
PB2	#	412-420	177	0.1	KAVRGDLNF	99.435	0.6	0.6	0	0	0.564972
PB2	#	413-421	177	0.1	AVRGDLNFV	98.8701	1.1	0.6	0	0.6	1.12994
PB2	#	414-422	177	0.1	VRGDLNFVN	98.8701	1.1	0.6	0	0.6	1.12994
PB2	#	415-423	177	0.1	RGDLNFVNR	98.8701	1.1	0.6	0	0.6	1.12994
PB2	#	416-424	177	0.1	GDLNFVNRA	98.8701	1.1	0.6	0	0.6	1.12994
PB2	#	417-425	177	0.1	DLNFVNRAN	99.435	0.6	0.6	0	0	0.564972
PB2	#	418-426	177	<1	LNFVNRANQ	99.435	0.6	0.6	0	0	0.564972
PB2	#	419-427	177	>1	NFVNRANQR	99.435	0.6	0.6	0	0	0.564972
PB2	#	420-428	177	<1	FVNRANQRL	99.435	0.6	0.6	0	0	0.564972
PB2	#	421-429	177	0.1	VNRANQRLN	98.8701	1.1	0.6	0	0.6	1.12994
PB2	&	422-430	177	0.6	NRANQRLNP	86.4407	13.6	13	0	0.6	1.12994
PB2	&	423-431	177	0.6	RANQRLNPM	86.4407	13.6	13	0	0.6	1.12994
PB2	&	424-432	177	0.6	ANQRLNPMH	86.4407	13.6	13	0	0.6	1.12994
PB2	&	425-433	177	0.6	NQRLNPMHQ	86.4407	13.6	13	0	0.6	1.12994
PB2	&	426-434	177	0.6	QRLNPMHQL	86.4407	13.6	13	0	0.6	1.12994
PB2	&	427-435	177	0.6	RLNPMHQLL	86.4407	13.6	13	0	0.6	1.12994
PB2	&	428-436	177	0.6	LNPMHQLLR	86.4407	13.6	13	0	0.6	1.12994
PB2	&	429-437	177	0.6	NPMHQLLRH	86.4407	13.6	13	0	0.6	1.12994
PB2	&	430-438	177	0.6	PMHQLLRHF	87.0056	13	13	0	0	0.564972
PB2	#	431-439	177	0	MHQLLRHFQ	100	0	0	0	0	0
PB2	#	432-440	177	0	HQLLRHFQK	100	0	0	0	0	0
PB2	#	433-441	177	0.1	QLLRHFQKD	99.435	0.6	0.6	0	0	0.564972
PB2	#	434-442	177	0.1	LLRHFQKDA	99.435	0.6	0.6	0	0	0.564972
PB2	#	435-443	177	0.2	LRHFQKDAK	97.1751	2.8	2.3	0	0.6	1.12994
PB2	#	436-444	177	0.3	RHFQKDAKV	96.0452	4	2.3	0	1.7	2.25989
PB2	#	437-445	177	0.3	HFQKDAKVL	96.0452	4	2.3	0	1.7	2.25989
PB2	#	438-446	177	0.3	FQKDAKVLF	95.4802	4.5	2.3	0	2.3	2.82486
PB2	#	439-447	177	0.5	QKDAKVLFQ	93.7853	6.2	2.3	1.1	2.8	3.9548
PB2	#	440-448	177	0.5	KDAKVLFQN	93.7853	6.2	2.3	1.1	2.8	3.9548
PB2	#	441-449	177	0.5	DAKVLFQNW	93.7853	6.2	2.3	1.1	2.8	3.9548
PB2	#	442-450	177	0.4	AKVLFQNWG	94.3503	5.6	2.3	1.1	2.3	3.38983
PB2	&	443-451	177	0.9	KVLFQNWGI	87.0056	13	5.6	5.1	2.3	4.51977
PB2	&	444-452	177	0.7	VLFQNWGIE	89.2655	10.7	5.6	2.8	2.3	3.9548
PB2	#	445-453	177	0.6	LFQNWGIEP	90.3955	9.6	5.6	2.8	1.1	2.82486
PB2	#	446-454	177	0.6	FQNWGIEPI	90.3955	9.6	5.6	2.8	1.1	2.82486
PB2	#	447-455	177	0.6	QNWGIEPID	90.9605	9	5.6	2.8	0.6	2.25989
PB2	&	448-456	177	0.7	NWGIEPIDN	88.1356	11.9	6.8	4.5	0.6	2.25989
PB2	&	449-457	177	0.8	WGIEPIDNV	87.5706	12.4	6.8	4.5	1.1	2.82486
PB2	&	450-458	177	0.7	GIEPIDNVM	87.5706	12.4	6.8	4.5	1.1	2.82486
PB2	&	451-459	177	0.8	IEPIDNVMG	87.5706	12.4	6.8	4.5	1.1	2.82486
PB2	#	452-460	177	0.3	EPIDNVMGM	96.0452	4	2.8	0	1.1	1.69492
PB2	#	453-461	177	0.4	PIDNVMGMI	94.3503	5.6	2.8	1.1	1.7	2.82486
PB2	#	454-462	177	0.4	IDNVMGMIG	94.3503	5.6	2.8	1.1	1.7	2.82486
PB2	#	455-463	177	0.6	DNVMGMIGI	91.5254	8.5	2.3	2.3	4	5.08475
PB2	#	456-464	177	0.6	NVMGMIGIL	91.5254	8.5	2.3	2.3	4	5.08475
PB2	&	457-465	177	1.1	VMGMIGILP	74.0113	26	19.8	3.4	2.8	3.9548
PB2	&	458-466	177	1.1	MGMIGILPD	74.0113	26	19.8	4	2.3	3.38983
PB2	&	459-467	177	1.4	GMIGILPDM	68.9266	31.1	19.8	9	2.3	3.9548
PB2	&	460-468	177	1.4	MIGILPDMT	68.9266	31.1	19.8	9	2.3	3.9548
PB2	&	461-469	177	1.4	IGILPDMTP	68.9266	31.1	19.8	9	2.3	3.9548
PB2	&	462-470	177	1.3	GILPDMTPS	69.4915	30.5	19.8	9.6	1.1	2.82486
PB2	&	463-471	177	1.3	ILPDMTPST	69.4915	30.5	19.8	9.6	1.1	2.82486
PB2	&	464-472	177	1.1	LPDMTPSTE	74.5763	25.4	19.2	5.1	1.1	2.25989
PB2	&	465-473	177	1.3	PDMTPSTEM	71.1864	28.8	19.2	8.5	1.1	3.38983
PB2	#	466-474	177	0.6	DMTPSTEMS	90.3955	9.6	5.1	3.4	1.1	2.82486
PB2	&	467-475	177	0.7	MTPSTEMSL	89.8305	10.2	5.1	3.4	1.7	3.38983
PB2	#	468-476	177	0.4	TPSTEMSLR	94.9153	5.1	2.3	1.1	1.7	2.82486
PB2	&	469-477	177	0.7	PSTEMSLRG	89.2655	10.7	5.6	3.4	1.7	3.38983
PB2	&	470-478	177	0.9	STEMSLRGV	86.4407	13.6	5.6	6.2	1.7	3.9548
PB2	&	471-479	177	0.8	TEMSLRGVR	87.0056	13	5.6	6.2	1.1	3.38983
PB2	&	472-480	177	1	EMSLRGVRV	83.6158	16.4	5.6	9	1.7	4.51977
PB2	&	473-481	177	1	MSLRGVRVS	84.1808	15.8	5.6	8.5	1.7	4.51977
PB2	&	474-482	177	0.8	SLRGVRVSK	87.5706	12.4	5.6	5.1	1.7	3.38983
PB2	&	475-483	177	0.9	LRGVRVSKM	87.0056	13	5.1	5.1	2.8	4.51977
PB2	&	476-484	178	0.8	RGVRVSKMG	87.6404	12.4	5.1	5.1	2.2	3.93258
PB2	&	477-485	178	0.8	GVRVSKMGV	87.6404	12.4	5.1	5.1	2.2	3.93258
PB2	&	478-486	178	0.8	VRVSKMGVD	88.2022	11.8	5.1	5.1	1.7	3.37079
PB2	&	479-487	178	0.7	RVSKMGVDE	89.3258	10.7	5.1	4.5	1.1	2.80899
PB2	&	480-488	178	0.7	VSKMGVDEY	89.3258	10.7	5.1	4.5	1.1	2.80899
PB2	#	481-489	177	0.6	SKMGVDEYS	90.3955	9.6	5.1	3.4	1.1	2.82486
PB2	#	482-490	177	0.6	KMGVDEYSS	90.9605	9	5.1	3.4	0.6	2.25989
PB2	#	483-491	177	0.6	MGVDEYSST	90.9605	9	5.1	3.4	0.6	2.25989
PB2	#	484-492	177	0.3	GVDEYSSTE	96.0452	4	2.3	1.1	0.6	1.69492
PB2	#	485-493	177	0.3	VDEYSSTER	96.0452	4	2.3	1.1	0.6	1.69492
PB2	&	486-494	177	0.6	DEYSSTERV	89.8305	10.2	6.2	3.4	0.6	2.82486
PB2	&	487-495	177	1	EYSSTERVV	84.1808	15.8	6.2	8.5	1.1	3.9548
PB2	&	488-496	177	0.9	YSSTERVVV	85.3107	14.7	6.2	7.3	1.1	3.38983
PB2	&	489-497	177	0.9	SSTERVVVS	85.3107	14.7	6.2	7.3	1.1	3.38983
PB2	&	490-498	178	0.8	STERVVVSI	85.9551	14	7.3	5.1	1.7	2.80899
PB2	&	491-499	178	0.8	TERVVVSID	85.9551	14	7.3	5.1	1.7	2.80899
PB2	&	492-500	178	0.8	ERVVVSIDR	85.9551	14	7.3	5.1	1.7	2.80899
PB2	&	493-501	178	0.7	RVVVSIDRF	86.5169	13.5	7.3	5.1	1.1	2.24719
PB2	&	494-502	178	0.7	VVVSIDRFL	86.5169	13.5	7.3	5.1	1.1	2.24719
PB2	#	495-503	178	0.4	VVSIDRFLR	93.2584	6.7	5.1	0	1.7	2.24719
PB2	#	496-504	178	0.1	VSIDRFLRV	98.8764	1.1	0.6	0	0.6	1.1236
PB2	#	497-505	178	0.1	SIDRFLRVR	98.8764	1.1	0.6	0	0.6	1.1236
PB2	#	498-506	178	0.1	IDRFLRVRD	98.8764	1.1	0.6	0	0.6	1.1236
PB2	#	499-507	178	<1	DRFLRVRDQ	99.4382	0.6	0.6	0	0	0.561798
PB2	#	500-508	178	0.3	RFLRVRDQR	94.382	5.6	5.1	0	0.6	1.1236
PB2	#	501-509	178	0.3	FLRVRDQRG	94.382	5.6	5.1	0	0.6	1.1236
PB2	#	502-510	178	0.3	LRVRDQRGN	94.382	5.6	5.1	0	0.6	1.1236
PB2	#	503-511	178	0.5	RVRDQRGNV	92.1348	7.9	5.1	2.2	0.6	1.68539
PB2	#	504-512	178	0.4	VRDQRGNVL	92.6966	7.3	5.1	2.2	0	1.1236
PB2	#	505-513	178	0.4	RDQRGNVLL	92.6966	7.3	5.1	2.2	0	1.1236
PB2	#	506-514	178	0.4	DQRGNVLLS	92.6966	7.3	5.1	2.2	0	1.1236
PB2	#	507-515	178	0.5	QRGNVLLSP	92.1348	7.9	5.1	2.2	0.6	1.68539
PB2	#	508-516	178	0.5	RGNVLLSPE	92.1348	7.9	5.1	2.2	0.6	1.68539
PB2	#	509-517	178	0.2	GNVLLSPEE	97.191	2.8	2.2	0	0.6	1.1236
PB2	#	510-518	178	0.2	NVLLSPEEV	97.191	2.8	2.2	0	0.6	1.1236
PB2	#	511-519	178	0.2	VLLSPEEVS	97.191	2.8	2.2	0	0.6	1.1236
PB2	#	512-520	178	<1	LLSPEEVSE	99.4382	0.6	0.6	0	0	0.561798
PB2	#	513-521	178	0.1	LSPEEVSET	98.8764	1.1	0.6	0	0.6	1.1236
PB2	#	514-522	178	0.2	SPEEVSETQ	97.7528	2.2	0.6	0	1.7	2.24719
PB2	#	515-523	178	0.2	PEEVSETQG	97.7528	2.2	0.6	0	1.7	2.24719
PB2	&	516-524	178	1.4	EEVSETQGT	61.7978	38.2	27.5	9	1.7	2.80899
PB2	&	517-525	178	1.4	EVSETQGTE	61.7978	38.2	27.5	9	1.7	2.80899
PB2	&	518-526	178	1.5	VSETQGTEK	61.236	38.8	27	9	2.8	3.93258
PB2	&	519-527	178	1.4	SETQGTEKL	61.236	38.8	27	9	2.8	3.93258
PB2	&	520-528	178	1.4	ETQGTEKLT	61.236	38.8	27	9	2.8	3.93258
PB2	&	521-529	178	1.4	TQGTEKLTI	61.236	38.8	27	9	2.8	3.93258
PB2	&	522-530	178	1.4	QGTEKLTIT	61.7978	38.2	27	9	2.2	3.37079
PB2	&	523-531	178	1.3	GTEKLTITY	62.3596	37.6	27	10.1	0.6	2.24719
PB2	&	524-532	178	1.3	TEKLTITYS	62.3596	37.6	27	10.1	0.6	2.24719
PB2	&	525-533	178	0.8	EKLTITYSS	72.4719	27.5	27.5	0	0	0.561798
PB2	&	526-534	178	0.9	KLTITYSSS	72.4719	27.5	26.4	1.1	0	1.1236
PB2	#	527-535	178	0.1	LTITYSSSM	98.8764	1.1	1.1	0	0	0.561798
PB2	#	528-536	178	0.1	TITYSSSMM	98.8764	1.1	1.1	0	0	0.561798
PB2	#	529-537	178	0.1	ITYSSSMMW	98.8764	1.1	1.1	0	0	0.561798
PB2	#	530-538	178	0.1	TYSSSMMWE	98.8764	1.1	1.1	0	0	0.561798
PB2	#	531-539	178	0.1	YSSSMMWEI	98.8764	1.1	1.1	0	0	0.561798
PB2	#	532-540	178	0.1	SSSMMWEIN	98.8764	1.1	1.1	0	0	0.561798
PB2	#	533-541	178	0.1	SSMMWEING	98.8764	1.1	1.1	0	0	0.561798
PB2	#	534-542	178	0.1	SMMWEINGP	98.8764	1.1	1.1	0	0	0.561798
PB2	#	535-543	178	0	MMWEINGPE	100	0	0	0	0	0
PB2	#	536-544	178	0	MWEINGPES	100	0	0	0	0	0
PB2	#	537-545	178	0	WEINGPESV	100	0	0	0	0	0
PB2	#	538-546	178	0	EINGPESVL	100	0	0	0	0	0
PB2	#	539-547	178	0	INGPESVLV	100	0	0	0	0	0
PB2	#	540-548	178	0	NGPESVLVN	100	0	0	0	0	0
PB2	#	541-549	178	0	GPESVLVNT	100	0	0	0	0	0
PB2	#	542-550	178	0	PESVLVNTY	100	0	0	0	0	0
PB2	#	543-551	178	0.1	ESVLVNTYQ	99.4382	0.6	0.6	0	0	0.561798
PB2	#	544-552	178	0.1	SVLVNTYQW	99.4382	0.6	0.6	0	0	0.561798
PB2	#	545-553	178	0.1	VLVNTYQWI	99.4382	0.6	0.6	0	0	0.561798
PB2	#	546-554	178	<1	LVNTYQWII	99.4382	0.6	0.6	0	0	0.561798
PB2	#	547-555	178	<1	VNTYQWIIR	99.4382	0.6	0.6	0	0	0.561798
PB2	#	548-556	178	0.1	NTYQWIIRN	98.8764	1.1	0.6	0	0.6	1.1236
PB2	#	549-557	178	0.1	TYQWIIRNW	98.8764	1.1	0.6	0	0.6	1.1236
PB2	#	550-558	178	0.1	YQWIIRNWE	98.8764	1.1	0.6	0	0.6	1.1236
PB2	#	551-559	178	0.5	QWIIRNWET	92.1348	7.9	5.6	1.1	1.1	2.24719
PB2	#	552-560	178	0.6	WIIRNWETV	91.0112	9	5.6	2.2	1.1	2.80899
PB2	#	553-561	178	0.6	IIRNWETVK	91.0112	9	5.6	2.2	1.1	2.80899
PB2	#	554-562	178	0.6	IRNWETVKI	91.0112	9	5.6	2.2	1.1	2.80899
PB2	#	555-563	178	0.6	RNWETVKIQ	91.0112	9	5.6	2.2	1.1	2.80899
PB2	#	556-564	178	0.6	NWETVKIQW	91.0112	9	5.6	2.2	1.1	2.80899
PB2	#	557-565	178	0.5	WETVKIQWS	91.573	8.4	5.6	2.2	0.6	2.24719
PB2	#	558-566	178	0.5	ETVKIQWSQ	91.573	8.4	5.6	2.2	0.6	2.24719
PB2	&	559-567	178	1	TVKIQWSQD	82.5843	17.4	9	7.9	0.6	2.80899
PB2	&	560-568	178	0.6	VKIQWSQDP	89.3258	10.7	9	1.1	0.6	1.68539
PB2	#	561-569	178	0.5	KIQWSQDPT	90.4494	9.6	9	0	0.6	1.1236
PB2	&	562-570	178	0.7	IQWSQDPTM	88.2022	11.8	8.4	2.2	1.1	2.80899
PB2	&	563-571	178	0.7	QWSQDPTML	88.2022	11.8	8.4	2.2	1.1	2.80899
PB2	&	564-572	178	0.7	WSQDPTMLY	88.2022	11.8	8.4	2.2	1.1	2.80899
PB2	&	565-573	178	0.7	SQDPTMLYN	88.2022	11.8	8.4	2.2	1.1	2.80899
PB2	&	566-574	178	0.8	QDPTMLYNK	87.0787	12.9	8.4	3.4	1.1	3.37079
PB2	&	567-575	178	0.8	DPTMLYNKM	87.0787	12.9	8.4	3.4	1.1	3.37079
PB2	#	568-576	178	0.3	PTMLYNKME	95.5056	4.5	1.7	2.2	0.6	2.24719
PB2	#	569-577	178	0.3	TMLYNKMEF	95.5056	4.5	1.7	2.2	0.6	2.24719
PB2	#	570-578	178	0.3	MLYNKMEFE	96.0674	3.9	1.7	2.2	0	1.68539
PB2	#	571-579	178	0.1	LYNKMEFEP	98.8764	1.1	1.1	0	0	0.561798
PB2	#	572-580	178	0.1	YNKMEFEPF	98.8764	1.1	1.1	0	0	0.561798
PB2	#	573-581	178	0.1	NKMEFEPFQ	98.8764	1.1	1.1	0	0	0.561798
PB2	#	574-582	178	0.1	KMEFEPFQS	98.8764	1.1	1.1	0	0	0.561798
PB2	#	575-583	178	0	MEFEPFQSL	100	0	0	0	0	0
PB2	#	576-584	178	0.2	EFEPFQSLV	97.7528	2.2	2.2	0	0	0.561798
PB2	#	577-585	178	0.2	FEPFQSLVP	97.7528	2.2	2.2	0	0	0.561798
PB2	#	578-586	178	0.4	EPFQSLVPK	93.8202	6.2	3.9	2.2	0	1.1236
PB2	#	579-587	178	0.4	PFQSLVPKA	93.8202	6.2	3.9	2.2	0	1.1236
PB2	#	580-588	177	0.6	FQSLVPKAA	90.3955	9.6	4	5.1	0.6	2.25989
PB2	#	581-589	177	0.6	QSLVPKAAR	90.3955	9.6	4	5.1	0.6	2.25989
PB2	&	582-590	177	1.2	SLVPKAARG	79.096	20.9	9.6	10.7	0.6	3.38983
PB2	&	583-591	177	1.3	LVPKAARGQ	77.4011	22.6	9.6	11.9	1.1	4.51977
PB2	&	584-592	177	1.3	VPKAARGQY	77.4011	22.6	9.6	11.9	1.1	4.51977
PB2	&	585-593	177	1.2	PKAARGQYS	79.661	20.3	9.6	9.6	1.1	3.9548
PB2	&	586-594	177	1.2	KAARGQYSG	79.661	20.3	9.6	9.6	1.1	3.9548
PB2	&	587-595	177	0.9	AARGQYSGF	83.6158	16.4	9.6	5.6	1.1	3.38983
PB2	&	588-596	177	0.9	ARGQYSGFV	83.6158	16.4	9.6	5.6	1.1	3.38983
PB2	&	589-597	178	0.7	RGQYSGFVR	87.0787	12.9	9.6	2.8	0.6	2.24719
PB2	&	590-598	178	0.8	GQYSGFVRT	85.9551	14	9.6	2.8	1.7	3.37079
PB2	#	591-599	178	0.2	QYSGFVRTL	97.191	2.8	1.1	0	1.7	2.24719
PB2	#	592-600	178	0.1	YSGFVRTLF	98.8764	1.1	0.6	0	0.6	1.1236
PB2	#	593-601	178	0.1	SGFVRTLFQ	98.8764	1.1	0.6	0	0.6	1.1236
PB2	#	594-602	178	0.1	GFVRTLFQQ	98.8764	1.1	0.6	0	0.6	1.1236
PB2	#	595-603	178	0.1	FVRTLFQQM	98.8764	1.1	0.6	0	0.6	1.1236
PB2	#	596-604	178	0.1	VRTLFQQMR	98.8764	1.1	0.6	0	0.6	1.1236
PB2	#	597-605	178	0.1	RTLFQQMRD	98.8764	1.1	0.6	0	0.6	1.1236
PB2	#	598-606	178	0.1	TLFQQMRDV	98.3146	1.7	0.6	0	1.1	1.68539
PB2	#	599-607	178	0.1	LFQQMRDVL	99.4382	0.6	0.6	0	0	0.561798
PB2	#	600-608	178	<1	FQQMRDVLG	99.4382	0.6	0.6	0	0	0.561798
PB2	#	601-609	180	<1	QQMRDVLGT	99.4444	0.6	0.6	0	0	0.555556
PB2	#	602-610	182	0.1	QMRDVLGTF	99.4505	0.5	0.5	0	0	0.549451
PB2	#	603-611	183	<1	MRDVLGTFD	99.4536	0.5	0.5	0	0	0.546448
PB2	#	604-612	183	<1	RDVLGTFDT	99.4536	0.5	0.5	0	0	0.546448
PB2	#	605-613	183	0.1	DVLGTFDTV	98.3607	1.6	1.1	0	0.5	1.0929
PB2	#	606-614	183	0.2	VLGTFDTVQ	97.8142	2.2	1.1	0	1.1	1.63934
PB2	#	607-615	183	0.3	LGTFDTVQI	95.6284	4.4	2.7	1.1	0.5	1.63934
PB2	#	608-616	183	0.3	GTFDTVQII	95.6284	4.4	2.7	1.1	0.5	1.63934
PB2	#	609-617	183	0.3	TFDTVQIIK	95.6284	4.4	2.7	1.1	0.5	1.63934
PB2	#	610-618	183	0.6	FDTVQIIKL	90.7104	9.3	4.9	3.8	0.5	2.18579
PB2	#	611-619	183	0.6	DTVQIIKLL	90.7104	9.3	4.9	3.8	0.5	2.18579
PB2	#	612-620	184	0.6	TVQIIKLLP	90.7609	9.2	4.9	3.8	0.5	2.17391
PB2	#	613-621	184	0.6	VQIIKLLPF	90.7609	9.2	4.9	3.8	0.5	2.17391
PB2	#	614-622	184	0.5	QIIKLLPFA	90.7609	9.2	6	2.7	0.5	1.63043
PB2	#	615-623	184	0.5	IIKLLPFAA	91.3043	8.7	6	2.7	0	1.08696
PB2	#	616-624	184	0.3	IKLLPFAAA	94.0217	6	6	0	0	0.543478
PB2	#	617-625	184	0.3	KLLPFAAAP	94.0217	6	6	0	0	0.543478
PB2	#	618-626	184	0.3	LLPFAAAPP	94.0217	6	6	0	0	0.543478
PB2	&	619-627	184	0.9	LPFAAAPPE	67.3913	32.6	32.6	0	0	0.543478
PB2	&	620-628	184	0.9	PFAAAPPEQ	67.3913	32.6	32.6	0	0	0.543478
PB2	&	621-629	184	1	FAAAPPEQS	66.8478	33.2	32.1	0	1.1	1.63043
PB2	&	622-630	184	1.1	AAAPPEQSR	66.3043	33.7	31.5	0	2.2	2.71739
PB2	&	623-631	184	1.1	AAPPEQSRM	66.3043	33.7	31.5	0	2.2	2.71739
PB2	&	624-632	184	1.1	APPEQSRMQ	66.3043	33.7	31.5	0	2.2	2.71739
PB2	&	625-633	184	1.1	PPEQSRMQF	66.3043	33.7	31.5	0	2.2	2.71739
PB2	&	626-634	184	1.1	PEQSRMQFS	66.3043	33.7	31.5	0	2.2	2.71739
PB2	&	627-635	184	1.1	EQSRMQFSS	66.3043	33.7	31.5	0	2.2	2.71739
PB2	#	628-636	184	0.2	QSRMQFSSL	97.8261	2.2	1.1	0	1.1	1.63043
PB2	#	629-637	184	0.2	SRMQFSSLT	97.8261	2.2	1.1	0	1.1	1.63043
PB2	#	630-638	184	0.1	RMQFSSLTV	98.913	1.1	0.5	0	0.5	1.08696
PB2	#	631-639	184	0	MQFSSLTVN	100	0	0	0	0	0
PB2	#	632-640	184	0	QFSSLTVNV	100	0	0	0	0	0
PB2	#	633-641	184	0	FSSLTVNVR	100	0	0	0	0	0
PB2	#	634-642	184	0	SSLTVNVRG	100	0	0	0	0	0
PB2	#	635-643	184	0	SLTVNVRGS	100	0	0	0	0	0
PB2	#	636-644	184	0	LTVNVRGSG	100	0	0	0	0	0
PB2	#	637-645	184	<1	TVNVRGSGM	99.4565	0.5	0.5	0	0	0.543478
PB2	#	638-646	184	0.1	VNVRGSGMR	98.913	1.1	0.5	0	0.5	1.08696
PB2	#	639-647	184	0.2	NVRGSGMRI	97.8261	2.2	0.5	0	1.6	2.17391
PB2	#	640-648	184	0.2	VRGSGMRIL	97.8261	2.2	0.5	0	1.6	2.17391
PB2	&	641-649	184	0.6	RGSGMRILV	88.587	11.4	9.2	0	2.2	2.71739
PB2	&	642-650	184	0.6	GSGMRILVR	88.587	11.4	9.2	0	2.2	2.71739
PB2	&	643-651	184	0.6	SGMRILVRG	88.587	11.4	9.2	0	2.2	2.71739
PB2	&	644-652	184	0.6	GMRILVRGN	88.587	11.4	9.2	0	2.2	2.71739
PB2	&	645-653	184	0.6	MRILVRGNS	88.587	11.4	9.2	0	2.2	2.71739
PB2	&	646-654	184	0.6	RILVRGNSP	89.1304	10.9	9.2	0	1.6	2.17391
PB2	&	647-655	184	1	ILVRGNSPV	77.1739	22.8	12.5	9.2	1.1	2.17391
PB2	&	648-656	184	1	LVRGNSPVF	78.2609	21.7	12.5	9.2	0	1.08696
PB2	&	649-657	184	1	VRGNSPVFN	78.2609	21.7	12	9.2	0.5	1.63043
PB2	&	650-658	184	0.7	RGNSPVFNY	85.8696	14.1	12	1.6	0.5	1.63043
PB2	&	651-659	184	0.7	GNSPVFNYN	85.8696	14.1	12	1.6	0.5	1.63043
PB2	&	652-660	184	0.9	NSPVFNYNK	82.6087	17.4	12	4.9	0.5	2.17391
PB2	&	653-661	184	0.9	SPVFNYNKA	82.6087	17.4	11.4	4.9	1.1	3.26087
PB2	&	654-662	184	1	PVFNYNKAT	82.0652	17.9	11.4	4.9	1.6	3.80435
PB2	&	655-663	184	1.2	VFNYNKATK	79.3478	20.7	11.4	7.1	2.2	4.8913
PB2	&	656-664	184	1.1	FNYNKATKR	79.8913	20.1	11.4	7.1	1.6	4.34783
PB2	&	657-665	184	1.1	NYNKATKRL	79.8913	20.1	11.4	7.1	1.6	4.34783
PB2	&	658-666	184	1.2	YNKATKRLT	79.3478	20.7	12	7.1	1.6	4.34783
PB2	&	659-667	184	1.2	NKATKRLTV	78.8043	21.2	12	7.6	1.6	4.34783
PB2	&	660-668	184	1.2	KATKRLTVL	78.8043	21.2	12	7.6	1.6	4.34783
PB2	&	661-669	184	1	ATKRLTVLG	80.9783	19	12	5.4	1.6	3.80435
PB2	&	662-670	184	0.9	TKRLTVLGK	82.0652	17.9	14.1	2.2	1.6	2.71739
PB2	&	663-671	184	0.9	KRLTVLGKD	81.5217	18.5	14.1	2.2	2.2	3.26087
PB2	&	664-672	184	0.7	RLTVLGKDA	84.2391	15.8	14.1	0	1.6	2.17391
PB2	&	665-673	184	0.7	LTVLGKDAG	84.2391	15.8	14.1	0	1.6	2.17391
PB2	&	666-674	184	0.8	TVLGKDAGA	83.1522	16.8	14.1	0	2.7	3.26087
PB2	&	667-675	184	0.9	VLGKDAGAL	83.6957	16.3	9.8	4.3	2.2	3.26087
PB2	#	668-676	184	0.6	LGKDAGALT	91.8478	8.2	4.3	1.1	2.7	3.80435
PB2	&	669-677	183	0.9	GKDAGALTE	86.8852	13.1	4.4	6	2.7	4.91803
PB2	&	670-678	183	0.9	KDAGALTED	86.8852	13.1	4.4	6	2.7	4.91803
PB2	&	671-679	183	1	DAGALTEDP	85.7923	14.2	4.4	7.1	2.7	5.46448
PB2	&	672-680	183	0.9	AGALTEDPD	86.3388	13.7	4.4	7.1	2.2	4.91803
PB2	&	673-681	183	0.9	GALTEDPDE	86.3388	13.7	4.4	7.1	2.2	4.91803
PB2	&	674-682	183	0.9	ALTEDPDEG	86.3388	13.7	4.4	7.1	2.2	4.91803
PB2	&	675-683	183	0.9	LTEDPDEGT	86.8852	13.1	3.8	7.1	2.2	4.91803
PB2	&	676-684	183	1.1	TEDPDEGTA	82.5137	17.5	4.9	11.5	1.1	4.37158
PB2	&	677-685	183	1	EDPDEGTAG	83.6066	16.4	4.9	10.4	1.1	3.82514
PB2	&	678-686	183	0.7	DPDEGTAGV	88.5246	11.5	4.9	5.5	1.1	2.73224
PB2	&	679-687	183	0.8	PDEGTAGVE	87.9781	12	4.9	5.5	1.6	3.27869
PB2	&	680-688	183	0.7	DEGTAGVES	89.071	10.9	4.9	4.4	1.6	2.73224
PB2	&	681-689	183	0.7	EGTAGVESA	89.071	10.9	4.9	5.5	0.5	2.18579
PB2	&	682-690	183	0.7	GTAGVESAV	89.071	10.9	4.9	5.5	0.5	2.18579
PB2	&	683-691	183	0.7	TAGVESAVL	89.071	10.9	4.9	5.5	0.5	2.18579
PB2	#	684-692	183	0.4	AGVESAVLR	93.4426	6.6	4.9	1.1	0.5	1.63934
PB2	#	685-693	183	0.2	GVESAVLRG	97.8142	2.2	1.1	0	1.1	1.63934
PB2	#	686-694	182	0.1	VESAVLRGF	98.9011	1.1	0.5	0	0.5	1.0989
PB2	#	687-695	182	0.1	ESAVLRGFL	98.9011	1.1	0.5	0	0.5	1.0989
PB2	#	688-696	182	<1	SAVLRGFLI	99.4505	0.5	0.5	0	0	0.549451
PB2	#	689-697	182	0.1	AVLRGFLIL	98.9011	1.1	0.5	0	0.5	1.0989
PB2	#	690-698	182	0.1	VLRGFLILG	98.9011	1.1	0.5	0	0.5	1.0989
PB2	#	691-699	182	0.1	LRGFLILGK	98.9011	1.1	0.5	0	0.5	1.0989
PB2	#	692-700	181	0.1	RGFLILGKE	98.895	1.1	0.6	0	0.6	1.10497
PB2	&	693-701	181	0.6	GFLILGKED	89.5028	10.5	8.8	0	1.7	2.20994
PB2	&	694-702	181	0.7	FLILGKEDK	87.8453	12.2	8.8	2.2	1.1	2.20994
PB2	&	695-703	181	0.7	LILGKEDKR	87.8453	12.2	8.8	2.2	1.1	2.20994
PB2	&	696-704	181	0.7	ILGKEDKRY	87.8453	12.2	8.8	2.2	1.1	2.20994
PB2	&	697-705	181	0.7	LGKEDKRYG	87.8453	12.2	8.8	2.2	1.1	2.20994
PB2	&	698-706	181	0.6	GKEDKRYGP	87.8453	12.2	8.8	2.8	0.6	1.65746
PB2	&	699-707	180	0.6	KEDKRYGPA	88.3333	11.7	8.9	2.2	0.6	1.66667
PB2	&	700-708	178	0.6	EDKRYGPAL	89.3258	10.7	8.4	2.2	0	1.1236
PB2	&	701-709	178	0.6	DKRYGPALS	89.3258	10.7	8.4	2.2	0	1.1236
PB2	#	702-710	178	0.2	KRYGPALSI	97.7528	2.2	2.2	0	0	0.561798
PB2	#	703-711	178	0.1	RYGPALSIN	98.8764	1.1	1.1	0	0	0.561798
PB2	#	704-712	178	0.1	YGPALSINE	98.8764	1.1	1.1	0	0	0.561798
PB2	#	705-713	178	0.1	GPALSINEL	98.8764	1.1	1.1	0	0	0.561798
PB2	#	706-714	178	0.1	PALSINELS	98.8764	1.1	1.1	0	0	0.561798
PB2	#	707-715	178	0.1	ALSINELSN	98.3146	1.7	1.1	0	0.6	1.1236
PB2	#	708-716	178	0.1	LSINELSNL	98.3146	1.7	1.1	0	0.6	1.1236
PB2	&	709-717	178	0.6	SINELSNLA	88.2022	11.8	10.1	1.1	0.6	1.68539
PB2	&	710-718	178	0.6	INELSNLAK	87.6404	12.4	10.1	1.1	1.1	2.24719
PB2	&	711-719	178	0.7	NELSNLAKG	87.6404	12.4	10.1	1.1	1.1	2.24719
PB2	&	712-720	178	0.6	ELSNLAKGE	88.764	11.2	10.1	0	1.1	1.68539
PB2	&	713-721	178	0.6	LSNLAKGEK	88.764	11.2	10.1	0	1.1	1.68539
PB2	&	714-722	178	0.6	SNLAKGEKA	87.6404	12.4	10.1	1.1	1.1	2.24719
PB2	&	715-723	178	0.7	NLAKGEKAN	87.6404	12.4	10.1	1.1	1.1	2.24719
PB2	&	716-724	178	0.6	LAKGEKANV	88.2022	11.8	9.6	1.1	1.1	2.24719
PB2	&	717-725	177	0.6	AKGEKANVL	88.1356	11.9	9.6	1.1	1.1	2.25989
PB2	#	718-726	177	0.2	KGEKANVLI	97.1751	2.8	1.1	0	1.7	2.25989
PB2	#	719-727	177	0.4	GEKANVLIG	94.9153	5.1	2.8	1.1	1.1	2.25989
PB2	#	720-728	177	0.4	EKANVLIGQ	94.9153	5.1	2.8	1.1	1.1	2.25989
PB2	#	721-729	177	0.4	KANVLIGQG	94.9153	5.1	2.8	1.1	1.1	2.25989
PB2	#	722-730	177	0.4	ANVLIGQGD	94.9153	5.1	2.8	1.1	1.1	2.25989
PB2	#	723-731	177	0.3	NVLIGQGDV	96.0452	4	2.8	0	1.1	1.69492
PB2	#	724-732	177	0.3	VLIGQGDVV	96.0452	4	2.8	0	1.1	1.69492
PB2	#	725-733	177	0.3	LIGQGDVVL	96.0452	4	2.8	0	1.1	1.69492
PB2	#	726-734	177	0.3	IGQGDVVLV	95.4802	4.5	2.8	0	1.7	2.25989
PB2	#	727-735	177	0.3	GQGDVVLVM	96.0452	4	2.8	0	1.1	1.69492
PB2	#	728-736	176	0.1	QGDVVLVMK	98.8636	1.1	0.6	0	0.6	1.13636
PB2	#	729-737	176	0.1	GDVVLVMKR	98.8636	1.1	0.6	0	0.6	1.13636
PB2	#	730-738	176	0.1	DVVLVMKRK	98.8636	1.1	0.6	0	0.6	1.13636
PB2	#	731-739	176	0.2	VVLVMKRKR	98.2955	1.7	0.6	0	1.1	1.70455
PB2	#	732-740	176	0.3	VLVMKRKRD	95.4545	4.5	2.8	0	1.7	2.27273
PB2	#	733-741	176	0.4	LVMKRKRDS	94.3182	5.7	2.8	1.1	1.7	2.84091
PB2	#	734-742	176	0.4	VMKRKRDSS	94.8864	5.1	2.8	1.1	1.1	2.27273
PB2	#	735-743	176	0.3	MKRKRDSSI	95.4545	4.5	2.8	1.1	0.6	1.70455
PB2	#	736-744	176	0.3	KRKRDSSIL	95.4545	4.5	2.8	1.1	0.6	1.70455
PB2	#	737-745	175	0.3	RKRDSSILT	95.4286	4.6	2.9	1.1	0.6	1.71429
PB2	#	738-746	175	0.3	KRDSSILTD	95.4286	4.6	2.9	1.1	0.6	1.71429
PB2	#	739-747	174	0.3	RDSSILTDS	95.4023	4.6	2.9	1.1	0.6	1.72414
PB2	#	740-748	173	0.3	DSSILTDSQ	95.3757	4.6	2.9	1.2	0.6	1.7341
PB2	#	741-749	173	0.1	SSILTDSQT	98.2659	1.7	1.2	0	0.6	1.15607
PB2	#	742-750	172	0	SILTDSQTA	100	0	0	0	0	0
PB2	#	743-751	172	0.1	ILTDSQTAT	99.4186	0.6	0.6	0	0	0.581395
PB2	#	744-752	171	0	LTDSQTATK	100	0	0	0	0	0
PB2	#	745-753	170	0	TDSQTATKR	100	0	0	0	0	0
PB2	#	746-754	170	0.1	DSQTATKRI	99.4118	0.6	0.6	0	0	0.588235
PB2	#	747-755	170	0.2	SQTATKRIR	98.2353	1.8	0.6	0	1.2	1.76471
PB2	#	748-756	170	0.2	QTATKRIRM	98.2353	1.8	0.6	0	1.2	1.76471
PB2	#	749-757	169	0.2	TATKRIRMA	98.2249	1.8	0.6	0	1.2	1.77515
PB2	#	750-758	169	0.2	ATKRIRMAI	98.2249	1.8	0.6	0	1.2	1.77515
PB2	#	751-759	169	0.2	TKRIRMAIN	98.2249	1.8	0.6	0	1.2	1.77515
PB1	#	1-9	137	0	MDVNPTLLF	100	0	0	0	0	0
PB1	#	2-10	138	0	DVNPTLLFL	100	0	0	0	0	0
PB1	#	3-11	140	0	VNPTLLFLK	100	0	0	0	0	0
PB1	#	4-12	145	0.1	NPTLLFLKV	98.6207	1.4	1.4	0	0	0.689655
PB1	#	5-13	149	0.1	PTLLFLKVP	98.6577	1.3	1.3	0	0	0.671141
PB1	&	6-14	149	0.6	TLLFLKVPV	86.5772	13.4	12.1	1.3	0	1.34228
PB1	&	7-15	151	0.6	LLFLKVPVQ	86.755	13.2	11.9	1.3	0	1.3245
PB1	&	8-16	151	0.6	LFLKVPVQN	86.755	13.2	11.9	1.3	0	1.3245
PB1	&	9-17	151	0.6	FLKVPVQNA	86.755	13.2	11.9	1.3	0	1.3245
PB1	&	10-18	151	0.7	LKVPVQNAI	86.0927	13.9	11.9	1.3	0.7	1.98675
PB1	&	11-19	151	0.7	KVPVQNAIS	86.0927	13.9	11.9	1.3	0.7	1.98675
PB1	&	12-20	151	0.8	VPVQNAIST	84.106	15.9	11.9	2.6	1.3	3.31126
PB1	&	13-21	151	0.7	PVQNAISTT	85.4305	14.6	11.9	1.3	1.3	2.64901
PB1	&	14-22	151	0.7	VQNAISTTF	85.4305	14.6	11.9	1.3	1.3	2.64901
PB1	#	15-23	152	0.2	QNAISTTFP	97.3684	2.6	1.3	0	1.3	1.97368
PB1	#	16-24	152	0.2	NAISTTFPY	97.3684	2.6	1.3	0	1.3	1.97368
PB1	#	17-25	152	0.3	AISTTFPYT	96.7105	3.3	1.3	0	2	2.63158
PB1	#	18-26	152	0.3	ISTTFPYTG	96.7105	3.3	1.3	0	2	2.63158
PB1	#	19-27	152	0.2	STTFPYTGD	97.3684	2.6	1.3	0	1.3	1.97368
PB1	#	20-28	152	0.2	TTFPYTGDP	97.3684	2.6	1.3	0	1.3	1.97368
PB1	#	21-29	153	0.1	TFPYTGDPP	99.3464	0.7	0.7	0	0	0.653595
PB1	#	22-30	153	0.1	FPYTGDPPY	99.3464	0.7	0.7	0	0	0.653595
PB1	#	23-31	153	0.1	PYTGDPPYS	99.3464	0.7	0.7	0	0	0.653595
PB1	#	24-32	153	0.1	YTGDPPYSH	99.3464	0.7	0.7	0	0	0.653595
PB1	#	25-33	153	0.1	TGDPPYSHG	99.3464	0.7	0.7	0	0	0.653595
PB1	#	26-34	153	0	GDPPYSHGT	100	0	0	0	0	0
PB1	#	27-35	153	0	DPPYSHGTG	100	0	0	0	0	0
PB1	#	28-36	153	0	PPYSHGTGT	100	0	0	0	0	0
PB1	#	29-37	153	0	PYSHGTGTG	100	0	0	0	0	0
PB1	#	30-38	153	0	YSHGTGTGY	100	0	0	0	0	0
PB1	#	31-39	153	0	SHGTGTGYT	100	0	0	0	0	0
PB1	#	32-40	153	0	HGTGTGYTM	100	0	0	0	0	0
PB1	#	33-41	153	0	GTGTGYTMD	100	0	0	0	0	0
PB1	#	34-42	153	0	TGTGYTMDT	100	0	0	0	0	0
PB1	#	35-43	153	0	GTGYTMDTV	100	0	0	0	0	0
PB1	#	36-44	153	0.1	TGYTMDTVN	99.3464	0.7	0.7	0	0	0.653595
PB1	#	37-45	153	0.1	GYTMDTVNR	99.3464	0.7	0.7	0	0	0.653595
PB1	#	38-46	154	0.1	YTMDTVNRT	99.3506	0.6	0.6	0	0	0.649351
PB1	#	39-47	154	0.1	TMDTVNRTH	99.3506	0.6	0.6	0	0	0.649351
PB1	#	40-48	154	0.1	MDTVNRTHQ	99.3506	0.6	0.6	0	0	0.649351
PB1	#	41-49	154	0.1	DTVNRTHQY	99.3506	0.6	0.6	0	0	0.649351
PB1	#	42-50	154	0.1	TVNRTHQYS	98.7013	1.3	0.6	0	0.6	1.2987
PB1	#	43-51	154	0.1	VNRTHQYSE	98.7013	1.3	0.6	0	0.6	1.2987
PB1	#	44-52	154	0.3	NRTHQYSEK	94.8052	5.2	3.9	0	1.3	1.94805
PB1	#	45-53	154	0.3	RTHQYSEKG	95.4545	4.5	3.9	0	0.6	1.2987
PB1	&	46-54	154	0.9	THQYSEKGK	83.1169	16.9	11	5.2	0.6	2.5974
PB1	&	47-55	154	0.9	HQYSEKGKW	83.1169	16.9	11	5.2	0.6	2.5974
PB1	&	48-56	154	0.9	QYSEKGKWT	83.1169	16.9	11	5.2	0.6	2.5974
PB1	&	49-57	154	1.2	YSEKGKWTT	77.9221	22.1	11	10.4	0.6	3.8961
PB1	&	50-58	154	1.2	SEKGKWTTN	77.9221	22.1	11	10.4	0.6	3.8961
PB1	&	51-59	154	1.1	EKGKWTTNT	78.5714	21.4	11	10.4	0	3.24675
PB1	&	52-60	154	1.1	KGKWTTNTE	78.5714	21.4	11	10.4	0	3.24675
PB1	&	53-61	154	0.9	GKWTTNTET	82.4675	17.5	11	6.5	0	2.5974
PB1	&	54-62	154	1	KWTTNTETG	81.8182	18.2	11	6.5	0.6	3.24675
PB1	#	55-63	154	0.4	WTTNTETGA	94.1558	5.8	3.9	1.3	0.6	1.94805
PB1	#	56-64	154	0.4	TTNTETGAP	93.5065	6.5	3.9	1.3	1.3	2.5974
PB1	#	57-65	154	0.5	TNTETGAPQ	92.8571	7.1	3.9	1.3	1.9	3.24675
PB1	#	58-66	154	0.2	NTETGAPQL	98.0519	1.9	0.6	0	1.3	1.94805
PB1	#	59-67	154	0.2	TETGAPQLN	98.0519	1.9	0.6	0	1.3	1.94805
PB1	#	60-68	154	0.2	ETGAPQLNP	98.0519	1.9	0.6	0	1.3	1.94805
PB1	#	61-69	154	0.3	TGAPQLNPI	96.1039	3.9	1.9	0	1.9	2.5974
PB1	#	62-70	154	0.3	GAPQLNPID	96.1039	3.9	1.9	0	1.9	2.5974
PB1	#	63-71	154	0.3	APQLNPIDG	96.7532	3.2	1.9	0	1.3	1.94805
PB1	#	64-72	154	0.3	PQLNPIDGP	96.7532	3.2	1.9	0	1.3	1.94805
PB1	#	65-73	154	0.2	QLNPIDGPL	97.4026	2.6	1.9	0	0.6	1.2987
PB1	#	66-74	154	0.2	LNPIDGPLP	97.4026	2.6	1.9	0	0.6	1.2987
PB1	#	67-75	154	0.2	NPIDGPLPE	97.4026	2.6	1.9	0	0.6	1.2987
PB1	#	68-76	154	0.1	PIDGPLPED	98.0519	1.9	1.9	0	0	0.649351
PB1	#	69-77	154	0.2	IDGPLPEDN	97.4026	2.6	1.9	0	0.6	1.2987
PB1	#	70-78	154	0.1	DGPLPEDNE	99.3506	0.6	0.6	0	0	0.649351
PB1	#	71-79	154	0.1	GPLPEDNEP	99.3506	0.6	0.6	0	0	0.649351
PB1	#	72-80	154	0.1	PLPEDNEPS	99.3506	0.6	0.6	0	0	0.649351
PB1	#	73-81	154	0.1	LPEDNEPSG	99.3506	0.6	0.6	0	0	0.649351
PB1	#	74-82	154	0.1	PEDNEPSGY	99.3506	0.6	0.6	0	0	0.649351
PB1	#	75-83	154	0.1	EDNEPSGYA	99.3506	0.6	0.6	0	0	0.649351
PB1	#	76-84	154	0.1	DNEPSGYAQ	99.3506	0.6	0.6	0	0	0.649351
PB1	#	77-85	154	0.1	NEPSGYAQT	99.3506	0.6	0.6	0	0	0.649351
PB1	#	78-86	154	0	EPSGYAQTD	100	0	0	0	0	0
PB1	#	79-87	154	0.1	PSGYAQTDC	99.3506	0.6	0.6	0	0	0.649351
PB1	#	80-88	154	0.1	SGYAQTDCV	99.3506	0.6	0.6	0	0	0.649351
PB1	#	81-89	154	0.1	GYAQTDCVL	99.3506	0.6	0.6	0	0	0.649351
PB1	#	82-90	154	0.1	YAQTDCVLE	99.3506	0.6	0.6	0	0	0.649351
PB1	#	83-91	154	0.1	AQTDCVLEA	99.3506	0.6	0.6	0	0	0.649351
PB1	#	84-92	154	0.1	QTDCVLEAM	99.3506	0.6	0.6	0	0	0.649351
PB1	#	85-93	154	0.1	TDCVLEAMA	99.3506	0.6	0.6	0	0	0.649351
PB1	#	86-94	154	0.1	DCVLEAMAF	98.7013	1.3	0.6	0	0.6	1.2987
PB1	#	87-95	154	0.1	CVLEAMAFL	98.7013	1.3	0.6	0	0.6	1.2987
PB1	#	88-96	154	0.2	VLEAMAFLE	98.0519	1.9	0.6	0	1.3	1.94805
PB1	#	89-97	154	0.2	LEAMAFLEE	97.4026	2.6	0.6	0	1.9	2.5974
PB1	#	90-98	154	0.2	EAMAFLEES	98.0519	1.9	0.6	0	1.3	1.94805
PB1	#	91-99	154	0.2	AMAFLEESH	98.0519	1.9	0.6	0	1.3	1.94805
PB1	#	92-100	154	0.2	MAFLEESHP	98.0519	1.9	0.6	0	1.3	1.94805
PB1	#	93-101	154	0.2	AFLEESHPG	98.0519	1.9	0.6	0	1.3	1.94805
PB1	&	94-102	154	0.7	FLEESHPGI	87.013	13	10.4	0	2.6	3.24675
PB1	&	95-103	154	0.6	LEESHPGIF	87.6623	12.3	10.4	0	1.9	2.5974
PB1	&	96-104	154	0.7	EESHPGIFE	86.3636	13.6	10.4	1.3	1.9	3.24675
PB1	&	97-105	154	0.7	ESHPGIFEN	87.013	13	10.4	1.3	1.3	2.5974
PB1	&	98-106	154	0.6	SHPGIFENS	87.6623	12.3	10.4	1.3	0.6	1.94805
PB1	&	99-107	154	0.6	HPGIFENSC	87.6623	12.3	10.4	1.3	0.6	1.94805
PB1	&	100-108	154	0.6	PGIFENSCL	87.6623	12.3	10.4	1.3	0.6	1.94805
PB1	&	101-109	154	0.6	GIFENSCLE	87.6623	12.3	10.4	1.3	0.6	1.94805
PB1	&	102-110	154	0.6	IFENSCLET	87.6623	12.3	10.4	1.3	0.6	1.94805
PB1	#	103-111	154	0.3	FENSCLETM	95.4545	4.5	3.2	1.3	0	1.2987
PB1	#	104-112	154	0.3	ENSCLETME	95.4545	4.5	3.2	1.3	0	1.2987
PB1	&	105-113	154	0.8	NSCLETMEI	84.4156	15.6	11.7	3.2	0.6	1.94805
PB1	&	106-114	154	0.8	SCLETMEIV	84.4156	15.6	11.7	3.2	0.6	1.94805
PB1	&	107-115	154	0.8	CLETMEIVQ	84.4156	15.6	11.7	3.2	0.6	1.94805
PB1	&	108-116	154	0.8	LETMEIVQQ	84.4156	15.6	11.7	3.2	0.6	1.94805
PB1	&	109-117	154	0.8	ETMEIVQQT	84.4156	15.6	11.7	3.2	0.6	1.94805
PB1	&	110-118	154	0.8	TMEIVQQTR	84.4156	15.6	11.7	3.2	0.6	1.94805
PB1	&	111-119	154	0.8	MEIVQQTRV	84.4156	15.6	9.7	5.2	0.6	2.5974
PB1	&	112-120	154	0.6	EIVQQTRVD	87.6623	12.3	9.7	1.9	0.6	1.94805
PB1	&	113-121	154	0.7	IVQQTRVDK	87.6623	12.3	9.7	1.3	1.3	2.5974
PB1	#	114-122	154	0.2	VQQTRVDKL	98.0519	1.9	1.3	0	0.6	1.2987
PB1	#	115-123	154	0.2	QQTRVDKLT	97.4026	2.6	1.3	0	1.3	1.94805
PB1	#	116-124	154	0.2	QTRVDKLTQ	97.4026	2.6	1.3	0	1.3	1.94805
PB1	#	117-125	154	0.2	TRVDKLTQG	97.4026	2.6	1.3	0	1.3	1.94805
PB1	#	118-126	154	0.2	RVDKLTQGR	97.4026	2.6	1.3	0	1.3	1.94805
PB1	#	119-127	154	0.2	VDKLTQGRQ	97.4026	2.6	1.3	0	1.3	1.94805
PB1	#	120-128	154	0.1	DKLTQGRQT	98.7013	1.3	0.6	0	0.6	1.2987
PB1	#	121-129	154	0.1	KLTQGRQTY	98.7013	1.3	0.6	0	0.6	1.2987
PB1	#	122-130	154	0.1	LTQGRQTYD	99.3506	0.6	0.6	0	0	0.649351
PB1	#	123-131	154	0.1	TQGRQTYDW	99.3506	0.6	0.6	0	0	0.649351
PB1	#	124-132	154	0.1	QGRQTYDWT	99.3506	0.6	0.6	0	0	0.649351
PB1	#	125-133	154	0.1	GRQTYDWTL	99.3506	0.6	0.6	0	0	0.649351
PB1	#	126-134	154	0.1	RQTYDWTLN	99.3506	0.6	0.6	0	0	0.649351
PB1	#	127-135	154	0.1	QTYDWTLNR	99.3506	0.6	0.6	0	0	0.649351
PB1	#	128-136	154	0.1	TYDWTLNRN	99.3506	0.6	0.6	0	0	0.649351
PB1	#	129-137	154	0.1	YDWTLNRNQ	99.3506	0.6	0.6	0	0	0.649351
PB1	#	130-138	154	0.1	DWTLNRNQP	99.3506	0.6	0.6	0	0	0.649351
PB1	#	131-139	154	0.1	WTLNRNQPA	99.3506	0.6	0.6	0	0	0.649351
PB1	#	132-140	154	0.1	TLNRNQPAA	99.3506	0.6	0.6	0	0	0.649351
PB1	#	133-141	154	0	LNRNQPAAT	100	0	0	0	0	0
PB1	#	134-142	154	0	NRNQPAATA	100	0	0	0	0	0
PB1	#	135-143	154	0	RNQPAATAL	100	0	0	0	0	0
PB1	#	136-144	154	0	NQPAATALA	100	0	0	0	0	0
PB1	#	137-145	154	0	QPAATALAN	100	0	0	0	0	0
PB1	#	138-146	154	0	PAATALANT	100	0	0	0	0	0
PB1	#	139-147	154	0	AATALANTI	100	0	0	0	0	0
PB1	#	140-148	154	0	ATALANTIE	100	0	0	0	0	0
PB1	&	141-149	154	0.6	TALANTIEI	87.013	13	11.7	1.3	0	1.2987
PB1	&	142-150	154	0.6	ALANTIEIF	87.013	13	11.7	1.3	0	1.2987
PB1	&	143-151	154	0.6	LANTIEIFR	87.013	13	11.7	1.3	0	1.2987
PB1	&	144-152	154	0.6	ANTIEIFRS	87.013	13	11.7	1.3	0	1.2987
PB1	&	145-153	154	0.6	NTIEIFRSN	87.013	13	11.7	1.3	0	1.2987
PB1	&	146-154	154	0.7	TIEIFRSNG	85.7143	14.3	11.7	1.3	1.3	2.5974
PB1	&	147-155	154	0.7	IEIFRSNGL	85.7143	14.3	11.7	1.3	1.3	2.5974
PB1	&	148-156	154	0.9	EIFRSNGLT	83.7662	16.2	11.7	2.6	1.9	3.8961
PB1	&	149-157	154	0.9	IFRSNGLTA	83.7662	16.2	11.7	2.6	1.9	3.8961
PB1	#	150-158	154	0.5	FRSNGLTAN	93.5065	6.5	3.2	1.3	1.9	3.24675
PB1	#	151-159	154	0.5	RSNGLTANE	93.5065	6.5	3.2	1.3	1.9	3.24675
PB1	#	152-160	154	0.5	SNGLTANES	93.5065	6.5	3.2	1.3	1.9	3.24675
PB1	#	153-161	154	0.5	NGLTANESG	93.5065	6.5	3.2	1.3	1.9	3.24675
PB1	#	154-162	154	0.5	GLTANESGR	93.5065	6.5	3.2	1.3	1.9	3.24675
PB1	#	155-163	154	0.4	LTANESGRL	94.8052	5.2	3.2	1.3	0.6	1.94805
PB1	#	156-164	154	0.4	TANESGRLI	94.8052	5.2	3.2	1.3	0.6	1.94805
PB1	#	157-165	154	0.2	ANESGRLID	96.7532	3.2	3.2	0	0	0.649351
PB1	#	158-166	154	0.2	NESGRLIDF	96.7532	3.2	3.2	0	0	0.649351
PB1	#	159-167	154	0	ESGRLIDFL	100	0	0	0	0	0
PB1	#	160-168	154	0	SGRLIDFLK	100	0	0	0	0	0
PB1	#	161-169	154	0	GRLIDFLKD	100	0	0	0	0	0
PB1	#	162-170	154	0	RLIDFLKDV	100	0	0	0	0	0
PB1	#	163-171	154	0.2	LIDFLKDVM	97.4026	2.6	2.6	0	0	0.649351
PB1	#	164-172	154	0.3	IDFLKDVME	95.4545	4.5	2.6	0	1.9	2.5974
PB1	#	165-173	154	0.3	DFLKDVMES	95.4545	4.5	2.6	0	1.9	2.5974
PB1	#	166-174	154	0.4	FLKDVMESM	94.8052	5.2	2.6	0	2.6	3.24675
PB1	#	167-175	154	0.4	LKDVMESMD	94.8052	5.2	2.6	0	2.6	3.24675
PB1	#	168-176	154	0.5	KDVMESMDK	94.1558	5.8	2.6	0	3.2	3.8961
PB1	#	169-177	154	0.6	DVMESMDKE	92.8571	7.1	2.6	0	4.5	5.19481
PB1	#	170-178	154	0.6	VMESMDKEE	91.5584	8.4	2.6	1.3	4.5	5.84416
PB1	#	171-179	154	0.7	MESMDKEEM	90.9091	9.1	2.6	1.3	5.2	6.49351
PB1	#	172-180	154	0.5	ESMDKEEME	93.5065	6.5	1.3	0	5.2	5.84416
PB1	#	173-181	154	0.4	SMDKEEMEI	94.8052	5.2	1.3	0	3.9	4.54545
PB1	#	174-182	154	0.5	MDKEEMEIT	93.5065	6.5	1.3	1.3	3.9	5.19481
PB1	#	175-183	154	0.5	DKEEMEITT	93.5065	6.5	1.3	1.3	3.9	5.19481
PB1	#	176-184	154	0.5	KEEMEITTH	93.5065	6.5	1.3	1.3	3.9	5.19481
PB1	#	177-185	154	0.5	EEMEITTHF	94.1558	5.8	1.3	1.3	3.2	4.54545
PB1	#	178-186	154	0.4	EMEITTHFQ	95.4545	4.5	1.3	1.3	1.9	3.24675
PB1	#	179-187	154	0.3	MEITTHFQR	96.7532	3.2	1.3	0	1.9	2.5974
PB1	#	180-188	154	0.2	EITTHFQRK	98.0519	1.9	1.3	0	0.6	1.2987
PB1	#	181-189	154	0.3	ITTHFQRKR	96.7532	3.2	1.3	0	1.9	2.5974
PB1	#	182-190	154	0.3	TTHFQRKRR	96.1039	3.9	1.3	0	2.6	3.24675
PB1	#	183-191	154	0.5	THFQRKRRV	94.1558	5.8	1.9	1.3	2.6	3.8961
PB1	#	184-192	154	0.4	HFQRKRRVR	94.8052	5.2	1.9	1.3	1.9	3.24675
PB1	#	185-193	155	0.4	FQRKRRVRD	94.8387	5.2	1.9	1.3	1.9	3.22581
PB1	#	186-194	155	0.5	QRKRRVRDN	93.5484	6.5	1.9	1.3	3.2	4.51613
PB1	#	187-195	155	0.6	RKRRVRDNM	92.9032	7.1	1.9	1.3	3.9	5.16129
PB1	#	188-196	155	0.6	KRRVRDNMT	92.9032	7.1	1.9	1.3	3.9	5.16129
PB1	#	189-197	155	0.6	RRVRDNMTK	92.9032	7.1	1.9	1.3	3.9	5.16129
PB1	#	190-198	155	0.7	RVRDNMTKK	90.3226	9.7	3.2	3.2	3.2	5.16129
PB1	#	191-199	155	0.7	VRDNMTKKM	90.9677	9	3.2	3.2	2.6	4.51613
PB1	#	192-200	155	0.7	RDNMTKKMV	90.9677	9	3.2	3.2	2.6	4.51613
PB1	#	193-201	155	0.7	DNMTKKMVT	90.9677	9	3.2	3.2	2.6	4.51613
PB1	#	194-202	155	0.7	NMTKKMVTQ	90.9677	9	3.2	3.2	2.6	4.51613
PB1	#	195-203	155	0.5	MTKKMVTQR	92.2581	7.7	3.2	3.2	1.3	3.22581
PB1	#	196-204	155	0.4	TKKMVTQRT	93.5484	6.5	3.2	2.6	0.6	1.93548
PB1	#	197-205	155	0.4	KKMVTQRTI	93.5484	6.5	3.2	2.6	0.6	1.93548
PB1	#	198-206	155	0.4	KMVTQRTIG	93.5484	6.5	3.2	2.6	0.6	1.93548
PB1	#	199-207	154	0.2	MVTQRTIGK	96.7532	3.2	2.6	0	0.6	1.2987
PB1	#	200-208	154	0.3	VTQRTIGKK	96.1039	3.9	2.6	0	1.3	1.94805
PB1	#	201-209	154	0.2	TQRTIGKKK	98.0519	1.9	0.6	0	1.3	1.94805
PB1	#	202-210	154	0.2	QRTIGKKKQ	98.0519	1.9	0.6	0	1.3	1.94805
PB1	#	203-211	154	0.2	RTIGKKKQR	98.0519	1.9	0.6	0	1.3	1.94805
PB1	#	204-212	154	0.2	TIGKKKQRL	98.0519	1.9	0.6	0	1.3	1.94805
PB1	&	205-213	154	0.8	IGKKKQRLN	83.7662	16.2	12.3	1.3	2.6	3.8961
PB1	&	206-214	154	0.9	GKKKQRLNK	83.1169	16.9	12.3	1.3	3.2	4.54545
PB1	&	207-215	154	1.7	KKKQRLNKR	47.4026	52.6	35.7	13.6	3.2	5.19481
PB1	&	208-216	155	1.7	KKQRLNKRS	47.0968	52.9	36.8	13.5	2.6	4.51613
PB1	&	209-217	155	1.6	KQRLNKRSY	47.0968	52.9	37.4	13.5	1.9	3.87097
PB1	&	210-218	155	1.6	QRLNKRSYL	47.0968	52.9	38.1	13.5	1.3	3.22581
PB1	&	211-219	155	1.6	RLNKRSYLI	47.0968	52.9	37.4	13.5	1.9	3.87097
PB1	&	212-220	155	1.6	LNKRSYLIR	47.0968	52.9	37.4	13.5	1.9	3.87097
PB1	&	213-221	155	1.6	NKRSYLIRA	47.0968	52.9	37.4	13.5	1.9	3.87097
PB1	&	214-222	155	1.1	KKSYLIRAL	50.3226	49.7	48.4	0	1.3	1.93548
PB1	&	215-223	155	1	KSYLIRALT	50.9677	49	48.4	0	0.6	1.29032
PB1	#	216-224	154	0.1	SYLIRALTL	99.3506	0.6	0.6	0	0	0.649351
PB1	#	217-225	154	0.1	YLIRALTLN	99.3506	0.6	0.6	0	0	0.649351
PB1	#	218-226	154	0.1	LIRALTLNT	99.3506	0.6	0.6	0	0	0.649351
PB1	#	219-227	154	0.1	IRALTLNTM	99.3506	0.6	0.6	0	0	0.649351
PB1	#	220-228	154	0	RALTLNTMT	100	0	0	0	0	0
PB1	#	221-229	154	0	ALTLNTMTK	100	0	0	0	0	0
PB1	#	222-230	154	0	LTLNTMTKD	100	0	0	0	0	0
PB1	#	223-231	154	0	TLNTMTKDA	100	0	0	0	0	0
PB1	#	224-232	154	0	LNTMTKDAE	100	0	0	0	0	0
PB1	#	225-233	154	0	NTMTKDAER	100	0	0	0	0	0
PB1	#	226-234	154	0	TMTKDAERG	100	0	0	0	0	0
PB1	#	227-235	154	0.1	MTKDAERGK	99.3506	0.6	0.6	0	0	0.649351
PB1	#	228-236	154	0.1	TKDAERGKL	99.3506	0.6	0.6	0	0	0.649351
PB1	#	229-237	154	0.1	KDAERGKLK	99.3506	0.6	0.6	0	0	0.649351
PB1	#	230-238	154	0.1	DAERGKLKR	99.3506	0.6	0.6	0	0	0.649351
PB1	#	231-239	154	0.1	AERGKLKRR	99.3506	0.6	0.6	0	0	0.649351
PB1	#	232-240	154	0.1	ERGKLKRRA	99.3506	0.6	0.6	0	0	0.649351
PB1	#	233-241	154	0.1	RGKLKRRAI	99.3506	0.6	0.6	0	0	0.649351
PB1	#	234-242	154	0.1	GKLKRRAIA	99.3506	0.6	0.6	0	0	0.649351
PB1	#	235-243	154	0.1	KLKRRAIAT	99.3506	0.6	0.6	0	0	0.649351
PB1	#	236-244	154	0	LKRRAIATP	100	0	0	0	0	0
PB1	#	237-245	154	0	KRRAIATPG	100	0	0	0	0	0
PB1	#	238-246	154	0	RRAIATPGM	100	0	0	0	0	0
PB1	#	239-247	154	0	RAIATPGMQ	100	0	0	0	0	0
PB1	#	240-248	154	0	AIATPGMQI	100	0	0	0	0	0
PB1	#	241-249	154	0.1	IATPGMQIR	99.3506	0.6	0.6	0	0	0.649351
PB1	#	242-250	154	0.1	ATPGMQIRG	99.3506	0.6	0.6	0	0	0.649351
PB1	#	243-251	154	0.1	TPGMQIRGF	99.3506	0.6	0.6	0	0	0.649351
PB1	#	244-252	154	0.1	PGMQIRGFV	98.7013	1.3	0.6	0	0.6	1.2987
PB1	&	245-253	154	0.6	GMQIRGFVY	87.6623	12.3	11	0	1.3	1.94805
PB1	&	246-254	154	0.6	MQIRGFVYF	87.6623	12.3	11	0	1.3	1.94805
PB1	&	247-255	154	0.6	QIRGFVYFV	87.6623	12.3	11	0	1.3	1.94805
PB1	&	248-256	154	0.6	IRGFVYFVE	87.6623	12.3	11	0	1.3	1.94805
PB1	&	249-257	154	0.7	RGFVYFVET	87.013	13	11	0	1.9	2.5974
PB1	&	250-258	154	0.6	GFVYFVETL	87.6623	12.3	11	0	1.3	1.94805
PB1	&	251-259	154	0.6	FVYFVETLA	87.6623	12.3	11	0	1.3	1.94805
PB1	&	252-260	154	0.6	VYFVETLAR	87.6623	12.3	11	0	1.3	1.94805
PB1	&	253-261	154	1	YFVETLARS	79.8701	20.1	11	7.8	1.3	3.24675
PB1	&	254-262	154	1	FVETLARSI	79.8701	20.1	11.7	7.8	0.6	2.5974
PB1	&	255-263	154	1	VETLARSIC	79.8701	20.1	11.7	7.8	0.6	2.5974
PB1	&	256-264	154	1	ETLARSICE	79.8701	20.1	11.7	7.8	0.6	2.5974
PB1	&	257-265	154	1	TLARSICEK	79.8701	20.1	11.7	7.8	0.6	2.5974
PB1	#	258-266	154	0.5	LARSICEKL	91.5584	8.4	6.5	1.3	0.6	1.94805
PB1	#	259-267	154	0.5	ARSICEKLE	91.5584	8.4	6.5	1.3	0.6	1.94805
PB1	#	260-268	154	0.5	RSICEKLEQ	90.9091	9.1	6.5	1.3	1.3	2.5974
PB1	#	261-269	154	0.6	SICEKLEQS	90.9091	9.1	6.5	1.3	1.3	2.5974
PB1	#	262-270	154	0.1	ICEKLEQSG	99.3506	0.6	0.6	0	0	0.649351
PB1	#	263-271	154	0.1	CEKLEQSGL	99.3506	0.6	0.6	0	0	0.649351
PB1	#	264-272	154	0.1	EKLEQSGLP	99.3506	0.6	0.6	0	0	0.649351
PB1	#	265-273	154	0.1	KLEQSGLPV	99.3506	0.6	0.6	0	0	0.649351
PB1	#	266-274	154	0.1	LEQSGLPVG	99.3506	0.6	0.6	0	0	0.649351
PB1	#	267-275	154	0.1	EQSGLPVGG	99.3506	0.6	0.6	0	0	0.649351
PB1	#	268-276	154	0.1	QSGLPVGGN	99.3506	0.6	0.6	0	0	0.649351
PB1	#	269-277	154	0	SGLPVGGNE	100	0	0	0	0	0
PB1	#	270-278	154	0	GLPVGGNEK	100	0	0	0	0	0
PB1	#	271-279	154	0	LPVGGNEKK	100	0	0	0	0	0
PB1	#	272-280	154	0	PVGGNEKKA	100	0	0	0	0	0
PB1	#	273-281	154	0	VGGNEKKAK	100	0	0	0	0	0
PB1	#	274-282	154	0	GGNEKKAKL	100	0	0	0	0	0
PB1	#	275-283	154	0	GNEKKAKLA	100	0	0	0	0	0
PB1	#	276-284	154	0	NEKKAKLAN	100	0	0	0	0	0
PB1	#	277-285	154	0	EKKAKLANV	100	0	0	0	0	0
PB1	#	278-286	154	0.1	KKAKLANVV	99.3506	0.6	0.6	0	0	0.649351
PB1	#	279-287	154	0.1	KAKLANVVR	99.3506	0.6	0.6	0	0	0.649351
PB1	#	280-288	154	0.1	AKLANVVRK	99.3506	0.6	0.6	0	0	0.649351
PB1	#	281-289	154	0.1	KLANVVRKM	99.3506	0.6	0.6	0	0	0.649351
PB1	#	282-290	154	0.1	LANVVRKMM	99.3506	0.6	0.6	0	0	0.649351
PB1	#	283-291	154	0.1	ANVVRKMMT	99.3506	0.6	0.6	0	0	0.649351
PB1	#	284-292	154	0.2	NVVRKMMTN	98.0519	1.9	0.6	0	1.3	1.94805
PB1	#	285-293	154	0.2	VVRKMMTNS	98.0519	1.9	0.6	0	1.3	1.94805
PB1	#	286-294	154	0.2	VRKMMTNSQ	98.0519	1.9	0.6	0	1.3	1.94805
PB1	#	287-295	155	0.1	RKMMTNSQD	98.7097	1.3	0.6	0	0.6	1.29032
PB1	#	288-296	155	0.2	KMMTNSQDT	98.0645	1.9	0.6	0	1.3	1.93548
PB1	#	289-297	155	0.2	MMTNSQDTE	98.0645	1.9	0.6	0	1.3	1.93548
PB1	#	290-298	155	0.5	MTNSQDTEL	92.2581	7.7	5.8	0	1.9	2.58065
PB1	#	291-299	155	0.5	TNSQDTELS	92.2581	7.7	5.8	0	1.9	2.58065
PB1	#	292-300	155	0.5	NSQDTELSF	92.2581	7.7	5.8	0	1.9	2.58065
PB1	#	293-301	155	0.4	SQDTELSFT	93.5484	6.5	5.8	0	0.6	1.29032
PB1	&	294-302	155	0.8	QDTELSFTI	82.5806	17.4	11	5.8	0.6	1.93548
PB1	&	295-303	155	0.9	DTELSFTIT	82.5806	17.4	11	5.8	0.6	1.93548
PB1	&	296-304	155	0.9	TELSFTITG	82.5806	17.4	11	5.8	0.6	1.93548
PB1	&	297-305	155	0.8	ELSFTITGD	83.2258	16.8	11	5.8	0	1.29032
PB1	&	298-306	155	0.8	LSFTITGDN	83.2258	16.8	11	5.8	0	1.29032
PB1	&	299-307	155	0.5	SFTITGDNT	89.0323	11	11	0	0	0.645161
PB1	&	300-308	155	0.5	FTITGDNTK	89.0323	11	10.3	0	0.6	1.29032
PB1	&	301-309	155	0.6	TITGDNTKW	88.3871	11.6	10.3	0	1.3	1.93548
PB1	&	302-310	155	0.6	ITGDNTKWN	88.3871	11.6	10.3	0	1.3	1.93548
PB1	#	303-311	155	0.1	TGDNTKWNE	98.7097	1.3	0.6	0	0.6	1.29032
PB1	#	304-312	155	0.1	GDNTKWNEN	98.7097	1.3	0.6	0	0.6	1.29032
PB1	#	305-313	155	0.1	DNTKWNENQ	98.7097	1.3	0.6	0	0.6	1.29032
PB1	#	306-314	155	0.2	NTKWNENQN	97.4194	2.6	1.3	0	1.3	1.93548
PB1	#	307-315	155	0.2	TKWNENQNP	97.4194	2.6	1.3	0	1.3	1.93548
PB1	#	308-316	155	0.2	KWNENQNPR	97.4194	2.6	1.3	0	1.3	1.93548
PB1	&	309-317	155	0.7	WNENQNPRM	87.0968	12.9	10.3	0	2.6	3.22581
PB1	&	310-318	155	0.6	NENQNPRMF	87.7419	12.3	10.3	0	1.9	2.58065
PB1	&	311-319	155	0.6	ENQNPRMFL	87.7419	12.3	10.3	0	1.9	2.58065
PB1	&	312-320	155	0.6	NQNPRMFLA	87.7419	12.3	10.3	0	1.9	2.58065
PB1	&	313-321	155	0.6	QNPRMFLAM	87.7419	12.3	10.3	0	1.9	2.58065
PB1	&	314-322	155	0.7	NPRMFLAMI	87.0968	12.9	10.3	0	2.6	3.22581
PB1	&	315-323	155	0.7	PRMFLAMIT	87.0968	12.9	11	0	1.9	2.58065
PB1	&	316-324	155	0.7	RMFLAMITY	87.0968	12.9	11	0	1.9	2.58065
PB1	&	317-325	155	0.7	MFLAMITYI	87.0968	12.9	11	0	1.9	2.58065
PB1	#	318-326	155	0.2	FLAMITYIT	98.0645	1.9	0.6	0	1.3	1.93548
PB1	#	319-327	155	0.2	LAMITYITR	97.4194	2.6	0.6	0	1.9	2.58065
PB1	#	320-328	155	0.5	AMITYITRN	93.5484	6.5	2.6	1.3	2.6	3.87097
PB1	#	321-329	155	0.5	MITYITRNQ	93.5484	6.5	2.6	2.6	1.3	3.22581
PB1	#	322-330	155	0.5	ITYITRNQP	93.5484	6.5	2.6	2.6	1.3	3.22581
PB1	#	323-331	155	0.4	TYITRNQPE	94.1935	5.8	2.6	2.6	0.6	2.58065
PB1	#	324-332	155	0.4	YITRNQPEW	94.8387	5.2	2.6	2.6	0	1.93548
PB1	#	325-333	155	0.4	ITRNQPEWF	94.8387	5.2	2.6	2.6	0	1.93548
PB1	#	326-334	155	0.4	TRNQPEWFR	94.8387	5.2	2.6	2.6	0	1.93548
PB1	#	327-335	155	0.4	RNQPEWFRN	94.8387	5.2	2.6	2.6	0	1.93548
PB1	#	328-336	155	0.3	NQPEWFRNV	96.129	3.9	2.6	1.3	0	1.29032
PB1	#	329-337	155	0	QPEWFRNVL	100	0	0	0	0	0
PB1	#	330-338	155	0	PEWFRNVLS	100	0	0	0	0	0
PB1	#	331-339	155	0	EWFRNVLSI	100	0	0	0	0	0
PB1	#	332-340	155	0	WFRNVLSIA	100	0	0	0	0	0
PB1	#	333-341	155	0	FRNVLSIAP	100	0	0	0	0	0
PB1	#	334-342	155	0	RNVLSIAPI	100	0	0	0	0	0
PB1	#	335-343	155	0	NVLSIAPIM	100	0	0	0	0	0
PB1	#	336-344	155	0	VLSIAPIMF	100	0	0	0	0	0
PB1	#	337-345	155	0	LSIAPIMFS	100	0	0	0	0	0
PB1	#	338-346	155	0.1	SIAPIMFSN	98.7097	1.3	1.3	0	0	0.645161
PB1	#	339-347	155	0.1	IAPIMFSNK	98.7097	1.3	1.3	0	0	0.645161
PB1	#	340-348	155	0.1	APIMFSNKM	98.7097	1.3	1.3	0	0	0.645161
PB1	#	341-349	155	0.1	PIMFSNKMA	98.7097	1.3	1.3	0	0	0.645161
PB1	#	342-350	155	0.1	IMFSNKMAR	98.7097	1.3	1.3	0	0	0.645161
PB1	#	343-351	155	0.1	MFSNKMARL	98.7097	1.3	1.3	0	0	0.645161
PB1	#	344-352	155	0.1	FSNKMARLG	98.7097	1.3	1.3	0	0	0.645161
PB1	#	345-353	155	0.5	SNKMARLGK	90.3226	9.7	8.4	1.3	0	1.29032
PB1	#	346-354	155	0.5	NKMARLGKG	90.3226	9.7	8.4	1.3	0	1.29032
PB1	#	347-355	155	0.4	KMARLGKGY	91.6129	8.4	8.4	0	0	0.645161
PB1	#	348-356	155	0.4	MARLGKGYM	91.6129	8.4	8.4	0	0	0.645161
PB1	#	349-357	155	0.5	ARLGKGYMF	90.9677	9	8.4	0	0.6	1.29032
PB1	#	350-358	155	0.5	RLGKGYMFE	90.9677	9	8.4	0	0.6	1.29032
PB1	#	351-359	155	0.5	LGKGYMFES	90.9677	9	8.4	0	0.6	1.29032
PB1	#	352-360	155	0.5	GKGYMFESK	90.9677	9	8.4	0	0.6	1.29032
PB1	&	353-361	155	0.7	KGYMFESKS	88.3871	11.6	8.4	1.9	1.3	2.58065
PB1	#	354-362	155	0.2	GYMFESKSM	96.7742	3.2	1.9	0	1.3	1.93548
PB1	#	355-363	155	0.4	YMFESKSMK	95.4839	4.5	1.9	0	2.6	3.22581
PB1	#	356-364	155	0.4	MFESKSMKL	95.4839	4.5	1.9	0	2.6	3.22581
PB1	#	357-365	155	0.4	FESKSMKLR	95.4839	4.5	1.9	0	2.6	3.22581
PB1	#	358-366	155	0.4	ESKSMKLRT	95.4839	4.5	1.9	0	2.6	3.22581
PB1	#	359-367	155	0.4	SKSMKLRTQ	95.4839	4.5	1.9	0	2.6	3.22581
PB1	#	360-368	155	0.5	KSMKLRTQI	93.5484	6.5	1.9	1.9	2.6	3.87097
PB1	#	361-369	155	0.5	SMKLRTQIP	93.5484	6.5	1.9	1.9	2.6	3.87097
PB1	#	362-370	155	0.3	MKLRTQIPA	96.129	3.9	1.9	0	1.9	2.58065
PB1	#	363-371	155	0.3	KLRTQIPAE	96.129	3.9	1.9	0	1.9	2.58065
PB1	#	364-372	155	0.2	LRTQIPAEM	97.4194	2.6	1.9	0	0.6	1.29032
PB1	#	365-373	155	0.1	RTQIPAEML	98.0645	1.9	1.9	0	0	0.645161
PB1	#	366-374	155	0.1	TQIPAEMLA	98.0645	1.9	1.9	0	0	0.645161
PB1	&	367-375	155	0.6	QIPAEMLAN	89.6774	10.3	7.1	3.2	0	1.93548
PB1	&	368-376	155	0.7	IPAEMLANI	87.7419	12.3	7.1	5.2	0	2.58065
PB1	&	369-377	155	0.6	PAEMLANID	89.0323	11	7.1	3.2	0.6	2.58065
PB1	&	370-378	155	0.7	AEMLANIDL	89.0323	11	7.1	3.2	0.6	2.58065
PB1	&	371-379	155	0.6	EMLANIDLK	89.0323	11	7.1	3.2	0.6	2.58065
PB1	&	372-380	155	0.7	MLANIDLKY	89.0323	11	7.1	3.2	0.6	2.58065
PB1	&	373-381	155	0.7	LANIDLKYF	89.0323	11	7.1	3.2	0.6	2.58065
PB1	&	374-382	155	0.6	ANIDLKYFN	89.0323	11	7.1	3.2	0.6	2.58065
PB1	&	375-383	155	0.8	NIDLKYFNE	87.7419	12.3	7.1	3.2	1.9	3.87097
PB1	&	376-384	155	1.4	IDLKYFNEL	66.4516	33.5	25.8	5.2	2.6	5.16129
PB1	&	377-385	155	1.2	DLKYFNELT	67.7419	32.3	26.5	3.9	1.9	3.87097
PB1	&	378-386	155	1.4	LKYFNELTK	68.3871	31.6	14.2	16.1	1.3	3.87097
PB1	&	379-387	155	1.6	KYFNELTKK	67.0968	32.9	14.2	16.1	2.6	5.80645
PB1	&	380-388	156	1.6	YFNELTKKK	67.3077	32.7	14.1	16	2.6	5.76923
PB1	&	381-389	156	1.6	FNELTKKKI	67.3077	32.7	14.1	16	2.6	5.76923
PB1	&	382-390	156	1.6	NELTKKKIE	67.3077	32.7	14.1	16	2.6	5.76923
PB1	&	383-391	156	1.6	ELTKKKIEK	66.6667	33.3	14.1	16	3.2	6.41026
PB1	&	384-392	156	1.6	LTKKKIEKI	67.9487	32.1	14.1	16	1.9	5.12821
PB1	&	385-393	156	0.7	TKKKIEKIR	85.8974	14.1	10.9	1.3	1.9	3.20513
PB1	&	386-394	156	0.8	KKKIEKIRP	85.2564	14.7	10.9	1.3	2.6	3.84615
PB1	#	387-395	156	0.3	KKIEKIRPL	96.1538	3.8	1.3	0	2.6	3.20513
PB1	#	388-396	156	0.1	KIEKIRPLL	98.7179	1.3	0.6	0	0.6	1.28205
PB1	#	389-397	156	0.5	IEKIRPLLI	91.0256	9	7.7	0	1.3	1.92308
PB1	&	390-398	156	0.8	EKIRPLLID	85.8974	14.1	7.7	4.5	1.9	3.20513
PB1	&	391-399	156	0.8	KIRPLLIDG	85.8974	14.1	7.7	4.5	1.9	3.20513
PB1	&	392-400	156	1.5	IRPLLIDGT	60.2564	39.7	26.3	12.2	1.3	3.20513
PB1	&	393-401	156	1.5	RPLLIDGTA	60.2564	39.7	26.3	12.2	1.3	3.20513
PB1	&	394-402	156	1.5	PLLIDGTAS	60.2564	39.7	26.3	12.2	1.3	3.20513
PB1	&	395-403	156	1.5	LLIDGTASL	60.8974	39.1	26.3	12.2	0.6	2.5641
PB1	&	396-404	156	1.5	LIDGTASLS	60.8974	39.1	26.3	12.2	0.6	2.5641
PB1	&	397-405	156	1.5	IDGTASLSP	60.8974	39.1	26.3	12.2	0.6	2.5641
PB1	&	398-406	156	1.3	DGTASLSPG	60.8974	39.1	26.3	12.2	0.6	1.92308
PB1	&	399-407	156	0.8	GTASLSPGM	73.0769	26.9	26.9	0	0	0.641026
PB1	&	400-408	156	0.8	TASLSPGMM	73.0769	26.9	26.9	0	0	0.641026
PB1	#	401-409	156	0	ASLSPGMMM	100	0	0	0	0	0
PB1	#	402-410	156	0	SLSPGMMMG	100	0	0	0	0	0
PB1	#	403-411	156	0	LSPGMMMGM	100	0	0	0	0	0
PB1	#	404-412	156	0	SPGMMMGMF	100	0	0	0	0	0
PB1	#	405-413	156	0	PGMMMGMFN	100	0	0	0	0	0
PB1	#	406-414	156	0	GMMMGMFNM	100	0	0	0	0	0
PB1	#	407-415	156	0	MMMGMFNML	100	0	0	0	0	0
PB1	#	408-416	156	0	MMGMFNMLS	100	0	0	0	0	0
PB1	#	409-417	156	0	MGMFNMLST	100	0	0	0	0	0
PB1	#	410-418	156	0.1	GMFNMLSTV	99.359	0.6	0.6	0	0	0.641026
PB1	#	411-419	156	0.1	MFNMLSTVL	99.359	0.6	0.6	0	0	0.641026
PB1	#	412-420	156	0.1	FNMLSTVLG	99.359	0.6	0.6	0	0	0.641026
PB1	#	413-421	156	0.1	NMLSTVLGV	99.359	0.6	0.6	0	0	0.641026
PB1	#	414-422	156	0.1	MLSTVLGVS	98.7179	1.3	0.6	0	0.6	1.28205
PB1	#	415-423	156	0.1	LSTVLGVSI	98.7179	1.3	0.6	0	0.6	1.28205
PB1	#	416-424	156	0.1	STVLGVSIL	98.7179	1.3	0.6	0	0.6	1.28205
PB1	#	417-425	156	0.1	TVLGVSILN	98.7179	1.3	0.6	0	0.6	1.28205
PB1	#	418-426	156	0.2	VLGVSILNL	98.0769	1.9	0.6	0	1.3	1.92308
PB1	#	419-427	156	0.1	LGVSILNLG	98.7179	1.3	0.6	0	0.6	1.28205
PB1	#	420-428	156	0.2	GVSILNLGQ	97.4359	2.6	1.3	0	1.3	1.92308
PB1	#	421-429	156	0.2	VSILNLGQK	97.4359	2.6	1.3	0	1.3	1.92308
PB1	#	422-430	156	0.3	SILNLGQKR	96.1538	3.8	1.3	1.3	1.3	2.5641
PB1	#	423-431	156	0.3	ILNLGQKRY	96.7949	3.2	1.3	1.3	0.6	1.92308
PB1	#	424-432	156	0.2	LNLGQKRYT	96.7949	3.2	1.3	1.3	0.6	1.92308
PB1	#	425-433	156	0.3	NLGQKRYTK	96.1538	3.8	1.3	1.3	1.3	2.5641
PB1	#	426-434	156	0.3	LGQKRYTKT	96.1538	3.8	1.3	1.3	1.3	2.5641
PB1	#	427-435	156	0.3	GQKRYTKTT	96.7949	3.2	1.3	1.3	0.6	1.92308
PB1	#	428-436	155	0.3	QKRYTKTTY	96.129	3.9	1.3	1.3	1.3	2.58065
PB1	#	429-437	155	0.2	KRYTKTTYW	97.4194	2.6	1.3	0	1.3	1.93548
PB1	#	430-438	155	0.2	RYTKTTYWW	97.4194	2.6	1.3	0	1.3	1.93548
PB1	#	431-439	155	0.1	YTKTTYWWD	98.7097	1.3	0.6	0	0.6	1.29032
PB1	#	432-440	155	0.1	TKTTYWWDG	98.7097	1.3	0.6	0	0.6	1.29032
PB1	#	433-441	155	0.1	KTTYWWDGL	98.7097	1.3	0.6	0	0.6	1.29032
PB1	#	434-442	155	0.1	TTYWWDGLQ	98.7097	1.3	0.6	0	0.6	1.29032
PB1	#	435-443	155	0.1	TYWWDGLQS	98.7097	1.3	0.6	0	0.6	1.29032
PB1	#	436-444	155	0.1	YWWDGLQSS	98.7097	1.3	0.6	0	0.6	1.29032
PB1	#	437-445	156	0.1	WWDGLQSSD	99.359	0.6	0.6	0	0	0.641026
PB1	#	438-446	156	0.1	WDGLQSSDD	99.359	0.6	0.6	0	0	0.641026
PB1	#	439-447	156	0.1	DGLQSSDDF	99.359	0.6	0.6	0	0	0.641026
PB1	#	440-448	156	0.1	GLQSSDDFA	99.359	0.6	0.6	0	0	0.641026
PB1	#	441-449	156	0.1	LQSSDDFAL	99.359	0.6	0.6	0	0	0.641026
PB1	#	442-450	156	0.1	QSSDDFALI	99.359	0.6	0.6	0	0	0.641026
PB1	#	443-451	156	0.1	SSDDFALIV	98.7179	1.3	1.3	0	0	0.641026
PB1	#	444-452	156	0.1	SDDFALIVN	98.7179	1.3	1.3	0	0	0.641026
PB1	#	445-453	156	0.1	DDFALIVNA	98.7179	1.3	1.3	0	0	0.641026
PB1	#	446-454	156	0.2	DFALIVNAP	96.7949	3.2	1.9	1.3	0	1.28205
PB1	#	447-455	156	0.2	FALIVNAPN	96.7949	3.2	1.9	1.3	0	1.28205
PB1	#	448-456	156	0.2	ALIVNAPNH	96.7949	3.2	1.9	1.3	0	1.28205
PB1	#	449-457	156	0.4	LIVNAPNHE	94.2308	5.8	2.6	3.2	0	1.92308
PB1	#	450-458	156	0.4	IVNAPNHEG	94.2308	5.8	2.6	3.2	0	1.92308
PB1	#	451-459	156	0.5	VNAPNHEGI	93.5897	6.4	2.6	3.2	0.6	2.5641
PB1	#	452-460	156	0.4	NAPNHEGIQ	94.8718	5.1	2.6	1.9	0.6	1.92308
PB1	#	453-461	156	0.4	APNHEGIQA	94.8718	5.1	2.6	1.9	0.6	1.92308
PB1	#	454-462	156	0.4	PNHEGIQAG	94.8718	5.1	2.6	1.9	0.6	1.92308
PB1	#	455-463	156	0.2	NHEGIQAGV	96.7949	3.2	2.6	0	0.6	1.28205
PB1	#	456-464	156	0.3	HEGIQAGVD	95.5128	4.5	2.6	1.3	0.6	1.92308
PB1	#	457-465	156	0.4	EGIQAGVDR	94.8718	5.1	2.6	1.3	1.3	2.5641
PB1	#	458-466	156	0.2	GIQAGVDRF	97.4359	2.6	1.3	0	1.3	1.92308
PB1	#	459-467	156	0.2	IQAGVDRFY	97.4359	2.6	1.3	0	1.3	1.92308
PB1	#	460-468	156	0.2	QAGVDRFYR	97.4359	2.6	1.3	0	1.3	1.92308
PB1	#	461-469	156	0.2	AGVDRFYRT	97.4359	2.6	1.3	0	1.3	1.92308
PB1	#	462-470	156	0.2	GVDRFYRTC	97.4359	2.6	1.3	0	1.3	1.92308
PB1	#	463-471	156	0.2	VDRFYRTCK	97.4359	2.6	1.3	0	1.3	1.92308
PB1	#	464-472	156	0.3	DRFYRTCKL	96.7949	3.2	1.3	0	1.9	2.5641
PB1	#	465-473	156	0.2	RFYRTCKLV	98.0769	1.9	0.6	0	1.3	1.92308
PB1	#	466-474	156	0.1	FYRTCKLVG	98.7179	1.3	0.6	0	0.6	1.28205
PB1	#	467-475	157	0.2	YRTCKLVGI	98.0892	1.9	0.6	0	1.3	1.91083
PB1	#	468-476	157	0.2	RTCKLVGIN	98.0892	1.9	0.6	0	1.3	1.91083
PB1	#	469-477	157	0.1	TCKLVGINM	98.7261	1.3	0.6	0	0.6	1.27389
PB1	#	470-478	157	0.1	CKLVGINMS	98.7261	1.3	0.6	0	0.6	1.27389
PB1	#	471-479	157	0.1	KLVGINMSK	98.7261	1.3	0.6	0	0.6	1.27389
PB1	#	472-480	157	0.1	LVGINMSKK	98.7261	1.3	0.6	0	0.6	1.27389
PB1	#	473-481	157	0.1	VGINMSKKK	99.3631	0.6	0.6	0	0	0.636943
PB1	#	474-482	157	0.1	GINMSKKKS	99.3631	0.6	0.6	0	0	0.636943
PB1	#	475-483	157	0.1	INMSKKKSY	99.3631	0.6	0.6	0	0	0.636943
PB1	#	476-484	157	0	NMSKKKSYI	100	0	0	0	0	0
PB1	#	477-485	157	0	MSKKKSYIN	100	0	0	0	0	0
PB1	#	478-486	157	0	SKKKSYINR	100	0	0	0	0	0
PB1	#	479-487	157	0	KKKSYINRT	100	0	0	0	0	0
PB1	#	480-488	157	0	KKSYINRTG	100	0	0	0	0	0
PB1	#	481-489	158	0	KSYINRTGT	100	0	0	0	0	0
PB1	#	482-490	158	0	SYINRTGTF	100	0	0	0	0	0
PB1	#	483-491	158	0	YINRTGTFE	100	0	0	0	0	0
PB1	#	484-492	158	0	INRTGTFEF	100	0	0	0	0	0
PB1	#	485-493	158	0	NRTGTFEFT	100	0	0	0	0	0
PB1	#	486-494	158	0	RTGTFEFTS	100	0	0	0	0	0
PB1	#	487-495	157	0.1	TGTFEFTSF	99.3631	0.6	0.6	0	0	0.636943
PB1	#	488-496	157	0.1	GTFEFTSFF	99.3631	0.6	0.6	0	0	0.636943
PB1	#	489-497	157	0.1	TFEFTSFFY	99.3631	0.6	0.6	0	0	0.636943
PB1	#	490-498	157	0.1	FEFTSFFYR	99.3631	0.6	0.6	0	0	0.636943
PB1	#	491-499	157	0.1	EFTSFFYRY	98.7261	1.3	0.6	0	0.6	1.27389
PB1	#	492-500	157	0.1	FTSFFYRYG	98.7261	1.3	0.6	0	0.6	1.27389
PB1	#	493-501	157	0.1	TSFFYRYGF	98.7261	1.3	0.6	0	0.6	1.27389
PB1	#	494-502	157	0.1	SFFYRYGFV	98.7261	1.3	0.6	0	0.6	1.27389
PB1	#	495-503	157	0.1	FFYRYGFVA	98.7261	1.3	0.6	0	0.6	1.27389
PB1	#	496-504	158	0.1	FYRYGFVAN	99.3671	0.6	0.6	0	0	0.632911
PB1	#	497-505	158	0.1	YRYGFVANF	99.3671	0.6	0.6	0	0	0.632911
PB1	#	498-506	158	0.1	RYGFVANFS	99.3671	0.6	0.6	0	0	0.632911
PB1	#	499-507	158	0.1	YGFVANFSM	99.3671	0.6	0.6	0	0	0.632911
PB1	#	500-508	158	0	GFVANFSME	100	0	0	0	0	0
PB1	#	501-509	158	0	FVANFSMEL	100	0	0	0	0	0
PB1	#	502-510	158	0	VANFSMELP	100	0	0	0	0	0
PB1	#	503-511	158	0	ANFSMELPS	100	0	0	0	0	0
PB1	#	504-512	158	0.1	NFSMELPSF	98.1013	1.9	1.9	0	0	0.632911
PB1	#	505-513	158	0.1	FSMELPSFG	98.1013	1.9	1.9	0	0	0.632911
PB1	#	506-514	158	0.1	SMELPSFGV	98.1013	1.9	1.9	0	0	0.632911
PB1	#	507-515	158	0.2	MELPSFGVS	97.4684	2.5	1.9	0	0.6	1.26582
PB1	#	508-516	158	0.2	ELPSFGVSG	97.4684	2.5	1.9	0	0.6	1.26582
PB1	#	509-517	158	0.2	LPSFGVSGI	97.4684	2.5	1.9	0	0.6	1.26582
PB1	#	510-518	158	0.2	PSFGVSGIN	97.4684	2.5	1.9	0	0.6	1.26582
PB1	#	511-519	158	0.2	SFGVSGINE	97.4684	2.5	1.9	0	0.6	1.26582
PB1	#	512-520	158	0.2	FGVSGINES	97.4684	2.5	1.9	0	0.6	1.26582
PB1	#	513-521	158	0.1	GVSGINESA	99.3671	0.6	0.6	0	0	0.632911
PB1	#	514-522	158	0.1	VSGINESAD	99.3671	0.6	0.6	0	0	0.632911
PB1	#	515-523	158	0.1	SGINESADM	98.7342	1.3	0.6	0	0.6	1.26582
PB1	#	516-524	158	0.1	GINESADMS	99.3671	0.6	0.6	0	0	0.632911
PB1	#	517-525	158	0.1	INESADMSI	98.7342	1.3	0.6	0	0.6	1.26582
PB1	#	518-526	158	0.1	NESADMSIG	98.7342	1.3	0.6	0	0.6	1.26582
PB1	#	519-527	158	0.2	ESADMSIGV	96.8354	3.2	1.9	0	1.3	1.89873
PB1	#	520-528	158	0.2	SADMSIGVT	96.8354	3.2	1.9	0	1.3	1.89873
PB1	#	521-529	158	0.2	ADMSIGVTV	96.8354	3.2	1.9	0	1.3	1.89873
PB1	#	522-530	158	0.2	DMSIGVTVI	96.8354	3.2	1.9	0	1.3	1.89873
PB1	#	523-531	158	0.2	MSIGVTVIK	96.8354	3.2	1.9	0	1.3	1.89873
PB1	#	524-532	158	0.2	SIGVTVIKN	97.4684	2.5	1.9	0	0.6	1.26582
PB1	#	525-533	158	0.2	IGVTVIKNN	97.4684	2.5	1.9	0	0.6	1.26582
PB1	#	526-534	158	0.1	GVTVIKNNM	98.1013	1.9	1.9	0	0	0.632911
PB1	#	527-535	157	0.1	VTVIKNNMI	98.0892	1.9	1.9	0	0	0.636943
PB1	#	528-536	157	0.1	TVIKNNMIN	99.3631	0.6	0.6	0	0	0.636943
PB1	#	529-537	157	0.1	VIKNNMINN	99.3631	0.6	0.6	0	0	0.636943
PB1	#	530-538	157	0.1	IKNNMINND	99.3631	0.6	0.6	0	0	0.636943
PB1	#	531-539	157	0.1	KNNMINNDL	99.3631	0.6	0.6	0	0	0.636943
PB1	#	532-540	157	0.1	NNMINNDLG	99.3631	0.6	0.6	0	0	0.636943
PB1	#	533-541	157	0.1	NMINNDLGP	99.3631	0.6	0.6	0	0	0.636943
PB1	#	534-542	157	0.1	MINNDLGPA	99.3631	0.6	0.6	0	0	0.636943
PB1	#	535-543	157	0.1	INNDLGPAT	99.3631	0.6	0.6	0	0	0.636943
PB1	#	536-544	157	0.1	NNDLGPATA	99.3631	0.6	0.6	0	0	0.636943
PB1	#	537-545	157	0	NDLGPATAQ	100	0	0	0	0	0
PB1	#	538-546	157	0	DLGPATAQM	100	0	0	0	0	0
PB1	#	539-547	157	0	LGPATAQMA	100	0	0	0	0	0
PB1	#	540-548	157	0	GPATAQMAL	100	0	0	0	0	0
PB1	#	541-549	157	0	PATAQMALQ	100	0	0	0	0	0
PB1	#	542-550	157	0	ATAQMALQL	100	0	0	0	0	0
PB1	#	543-551	157	0	TAQMALQLF	100	0	0	0	0	0
PB1	#	544-552	157	0	AQMALQLFI	100	0	0	0	0	0
PB1	#	545-553	157	0	QMALQLFIK	100	0	0	0	0	0
PB1	#	546-554	157	0.1	MALQLFIKD	99.3631	0.6	0.6	0	0	0.636943
PB1	#	547-555	157	0.1	ALQLFIKDY	99.3631	0.6	0.6	0	0	0.636943
PB1	#	548-556	157	0.1	LQLFIKDYR	99.3631	0.6	0.6	0	0	0.636943
PB1	#	549-557	157	0.1	QLFIKDYRY	99.3631	0.6	0.6	0	0	0.636943
PB1	#	550-558	157	0.1	LFIKDYRYT	99.3631	0.6	0.6	0	0	0.636943
PB1	#	551-559	157	0.1	FIKDYRYTY	99.3631	0.6	0.6	0	0	0.636943
PB1	#	552-560	157	0.1	IKDYRYTYR	99.3631	0.6	0.6	0	0	0.636943
PB1	#	553-561	157	0.1	KDYRYTYRC	99.3631	0.6	0.6	0	0	0.636943
PB1	#	554-562	157	0.1	DYRYTYRCH	99.3631	0.6	0.6	0	0	0.636943
PB1	#	555-563	157	0	YRYTYRCHR	100	0	0	0	0	0
PB1	#	556-564	157	0	RYTYRCHRG	100	0	0	0	0	0
PB1	#	557-565	157	0	YTYRCHRGD	100	0	0	0	0	0
PB1	#	558-566	157	0.3	TYRCHRGDT	94.2675	5.7	5.1	0	0.6	1.27389
PB1	#	559-567	157	0.3	YRCHRGDTQ	94.2675	5.7	5.1	0	0.6	1.27389
PB1	#	560-568	157	0.4	RCHRGDTQI	92.9936	7	5.1	1.3	0.6	1.91083
PB1	#	561-569	157	0.5	CHRGDTQIQ	92.3567	7.6	5.1	1.3	1.3	2.54777
PB1	#	562-570	157	0.5	HRGDTQIQT	92.3567	7.6	5.1	1.3	1.3	2.54777
PB1	#	563-571	157	0.5	RGDTQIQTR	92.3567	7.6	5.1	1.3	1.3	2.54777
PB1	#	564-572	157	0.5	GDTQIQTRR	92.3567	7.6	5.1	1.3	1.3	2.54777
PB1	#	565-573	157	0.5	DTQIQTRRS	92.3567	7.6	5.1	1.3	1.3	2.54777
PB1	#	566-574	157	0.5	TQIQTRRSF	92.3567	7.6	5.1	1.3	1.3	2.54777
PB1	#	567-575	157	0.2	QIQTRRSFE	98.0892	1.9	1.3	0	0.6	1.27389
PB1	#	568-576	157	0.2	IQTRRSFEL	98.0892	1.9	1.3	0	0.6	1.27389
PB1	#	569-577	157	0.3	QTRRSFELK	96.1783	3.8	3.2	0	0.6	1.27389
PB1	#	570-578	156	0.2	TRRSFELKK	96.7949	3.2	3.2	0	0	0.641026
PB1	#	571-579	156	0.2	RRSFELKKL	96.7949	3.2	3.2	0	0	0.641026
PB1	#	572-580	156	0.2	RSFELKKLW	96.7949	3.2	3.2	0	0	0.641026
PB1	#	573-581	156	0.2	SFELKKLWE	96.7949	3.2	3.2	0	0	0.641026
PB1	#	574-582	156	0.2	FELKKLWEQ	96.7949	3.2	3.2	0	0	0.641026
PB1	#	575-583	156	0.3	ELKKLWEQT	96.1538	3.8	3.2	0	0.6	1.28205
PB1	#	576-584	156	0.3	LKKLWEQTR	96.1538	3.8	2.6	0	1.3	1.92308
PB1	#	577-585	156	0.3	KKLWEQTRS	96.1538	3.8	2.6	0	1.3	1.92308
PB1	#	578-586	156	0.1	KLWEQTRSK	98.7179	1.3	0.6	0	0.6	1.28205
PB1	#	579-587	157	0.1	LWEQTRSKA	98.7261	1.3	0.6	0	0.6	1.27389
PB1	#	580-588	157	0.1	WEQTRSKAG	98.7261	1.3	0.6	0	0.6	1.27389
PB1	#	581-589	157	0.1	EQTRSKAGL	98.7261	1.3	0.6	0	0.6	1.27389
PB1	#	582-590	157	0.1	QTRSKAGLL	98.7261	1.3	0.6	0	0.6	1.27389
PB1	#	583-591	157	0.4	TRSKAGLLV	94.2675	5.7	4.5	0	1.3	1.91083
PB1	#	584-592	157	0.3	RSKAGLLVS	94.9045	5.1	4.5	0	0.6	1.27389
PB1	#	585-593	157	0.3	SKAGLLVSD	95.5414	4.5	4.5	0	0	0.636943
PB1	#	586-594	157	0.3	KAGLLVSDG	95.5414	4.5	4.5	0	0	0.636943
PB1	#	587-595	157	0.3	AGLLVSDGG	95.5414	4.5	4.5	0	0	0.636943
PB1	#	588-596	156	0.3	GLLVSDGGP	95.5128	4.5	4.5	0	0	0.641026
PB1	#	589-597	156	0.3	LLVSDGGPN	95.5128	4.5	4.5	0	0	0.641026
PB1	#	590-598	156	0.4	LVSDGGPNL	93.5897	6.4	4.5	1.9	0	1.28205
PB1	#	591-599	156	0.4	VSDGGPNLY	93.5897	6.4	4.5	1.9	0	1.28205
PB1	#	592-600	156	0.2	SDGGPNLYN	97.4359	2.6	1.9	0	0.6	1.28205
PB1	#	593-601	156	0.2	DGGPNLYNI	97.4359	2.6	1.9	0	0.6	1.28205
PB1	#	594-602	156	0.2	GGPNLYNIR	96.7949	3.2	1.9	0	1.3	1.92308
PB1	#	595-603	156	0.2	GPNLYNIRN	96.7949	3.2	1.9	0	1.3	1.92308
PB1	#	596-604	156	0.2	PNLYNIRNL	96.7949	3.2	1.9	0	1.3	1.92308
PB1	#	597-605	155	0.3	NLYNIRNLH	96.7742	3.2	1.9	0	1.3	1.93548
PB1	#	598-606	155	0.2	LYNIRNLHI	96.7742	3.2	1.9	0	1.3	1.93548
PB1	#	599-607	155	0.1	YNIRNLHIP	98.7097	1.3	0.6	0	0.6	1.29032
PB1	#	600-608	155	0.1	NIRNLHIPE	98.7097	1.3	0.6	0	0.6	1.29032
PB1	#	601-609	155	0.1	IRNLHIPEV	98.7097	1.3	0.6	0	0.6	1.29032
PB1	#	602-610	155	0.2	RNLHIPEVC	98.0645	1.9	0.6	0	1.3	1.93548
PB1	#	603-611	155	0.1	NLHIPEVCL	98.7097	1.3	0.6	0	0.6	1.29032
PB1	#	604-612	155	0.2	LHIPEVCLK	98.0645	1.9	0.6	0	1.3	1.93548
PB1	#	605-613	155	0.2	HIPEVCLKW	98.0645	1.9	0.6	0	1.3	1.93548
PB1	#	606-614	155	0.2	IPEVCLKWE	97.4194	2.6	0.6	0	1.9	2.58065
PB1	#	607-615	155	0.2	PEVCLKWEL	97.4194	2.6	0.6	0	1.9	2.58065
PB1	#	608-616	155	0.2	EVCLKWELM	97.4194	2.6	0.6	0	1.9	2.58065
PB1	#	609-617	155	0.2	VCLKWELMD	97.4194	2.6	0.6	0	1.9	2.58065
PB1	#	610-618	155	0.5	CLKWELMDE	92.2581	7.7	5.2	1.3	1.3	2.58065
PB1	#	611-619	155	0.5	LKWELMDED	92.9032	7.1	5.2	0	1.9	2.58065
PB1	#	612-620	155	0.4	KWELMDEDY	92.9032	7.1	5.2	0	1.9	2.58065
PB1	#	613-621	155	0.4	WELMDEDYQ	93.5484	6.5	5.2	0	1.3	1.93548
PB1	#	614-622	155	0.5	ELMDEDYQG	92.9032	7.1	5.2	0	1.9	2.58065
PB1	#	615-623	155	0.4	LMDEDYQGR	93.5484	6.5	5.2	0	1.3	1.93548
PB1	#	616-624	155	0.4	MDEDYQGRL	93.5484	6.5	5.2	0	1.3	1.93548
PB1	#	617-625	155	0.4	DEDYQGRLC	93.5484	6.5	5.2	0	1.3	1.93548
PB1	#	618-626	155	0.4	EDYQGRLCN	93.5484	6.5	5.2	0	1.3	1.93548
PB1	#	619-627	155	0.1	DYQGRLCNP	98.7097	1.3	0.6	0	0.6	1.29032
PB1	#	620-628	155	0.1	YQGRLCNPL	99.3548	0.6	0.6	0	0	0.645161
PB1	#	621-629	155	0.1	QGRLCNPLN	99.3548	0.6	0.6	0	0	0.645161
PB1	#	622-630	155	0.1	GRLCNPLNP	99.3548	0.6	0.6	0	0	0.645161
PB1	#	623-631	155	0	RLCNPLNPF	100	0	0	0	0	0
PB1	#	624-632	155	0.1	LCNPLNPFV	99.3548	0.6	0.6	0	0	0.645161
PB1	#	625-633	155	0.2	CNPLNPFVS	97.4194	2.6	1.9	0	0.6	1.29032
PB1	#	626-634	155	0.2	NPLNPFVSH	96.7742	3.2	1.9	0	1.3	1.93548
PB1	#	627-635	155	0.3	PLNPFVSHK	95.4839	4.5	1.9	1.3	1.3	2.58065
PB1	#	628-636	155	0.3	LNPFVSHKE	95.4839	4.5	1.9	1.3	1.3	2.58065
PB1	&	629-637	155	0.8	NPFVSHKEI	84.5161	15.5	11	3.2	1.3	3.22581
PB1	&	630-638	155	0.8	PFVSHKEIE	84.5161	15.5	11	3.2	1.3	3.22581
PB1	&	631-639	155	0.8	FVSHKEIES	84.5161	15.5	11	3.2	1.3	3.22581
PB1	&	632-640	155	1.1	VSHKEIESV	80.6452	19.4	11	6.5	1.9	5.16129
PB1	&	633-641	155	1.1	SHKEIESVN	81.2903	18.7	11	6.5	1.3	4.51613
PB1	&	634-642	155	0.9	HKEIESVNN	83.2258	16.8	11	4.5	1.3	3.87097
PB1	&	635-643	155	0.9	KEIESVNNA	83.871	16.1	11	4.5	0.6	3.22581
PB1	&	636-644	155	1.6	EIESVNNAV	55.4839	44.5	29.7	13.5	1.3	3.87097
PB1	&	637-645	155	1.7	IESVNNAVV	54.1935	45.8	29	14.8	1.9	5.16129
PB1	&	638-646	155	1.3	ESVNNAVVM	65.1613	34.8	28.4	3.9	2.6	5.16129
PB1	&	639-647	155	1.3	SVNNAVVMP	65.1613	34.8	28.4	3.9	2.6	5.16129
PB1	&	640-648	155	1.3	VNNAVVMPA	65.1613	34.8	28.4	3.9	2.6	5.16129
PB1	&	641-649	155	1.1	NNAVVMPAH	66.4516	33.5	31	1.3	1.3	2.58065
PB1	&	642-650	154	1.1	NAVVMPAHG	66.2338	33.8	31.2	1.3	1.3	2.5974
PB1	&	643-651	154	1.1	AVVMPAHGP	66.2338	33.8	31.2	1.3	1.3	2.5974
PB1	&	644-652	154	1.1	VVMPAHGPA	66.2338	33.8	31.2	1.3	1.3	2.5974
PB1	#	645-653	154	0.3	VMPAHGPAK	95.4545	4.5	1.9	1.9	0.6	1.94805
PB1	#	646-654	154	0.3	MPAHGPAKS	96.7532	3.2	1.9	0	1.3	1.94805
PB1	#	647-655	154	0.4	PAHGPAKSM	94.8052	5.2	1.9	1.9	1.3	2.5974
PB1	#	648-656	154	0.4	AHGPAKSME	94.8052	5.2	1.9	1.9	1.3	2.5974
PB1	#	649-657	154	0.4	HGPAKSMEY	94.8052	5.2	1.9	1.9	1.3	2.5974
PB1	#	650-658	154	0.4	GPAKSMEYD	94.8052	5.2	1.9	1.9	1.3	2.5974
PB1	#	651-659	154	0.4	PAKSMEYDA	94.8052	5.2	1.9	1.9	1.3	2.5974
PB1	#	652-660	154	0.4	AKSMEYDAV	94.1558	5.8	1.9	1.9	1.9	3.24675
PB1	#	653-661	154	0.4	KSMEYDAVA	94.1558	5.8	1.9	1.9	1.9	3.24675
PB1	#	654-662	154	0.3	SMEYDAVAT	96.1039	3.9	1.9	0	1.9	2.5974
PB1	#	655-663	154	0.3	MEYDAVATT	96.7532	3.2	1.9	0	1.3	1.94805
PB1	#	656-664	154	0.1	EYDAVATTH	98.7013	1.3	0.6	0	0.6	1.2987
PB1	#	657-665	154	0.1	YDAVATTHS	98.7013	1.3	0.6	0	0.6	1.2987
PB1	#	658-666	154	0.1	DAVATTHSW	98.7013	1.3	0.6	0	0.6	1.2987
PB1	#	659-667	154	0.2	AVATTHSWI	97.4026	2.6	1.3	0	1.3	1.94805
PB1	#	660-668	154	0.2	VATTHSWIP	97.4026	2.6	1.3	0	1.3	1.94805
PB1	#	661-669	154	0.1	ATTHSWIPK	98.7013	1.3	1.3	0	0	0.649351
PB1	#	662-670	154	0.1	TTHSWIPKR	98.7013	1.3	1.3	0	0	0.649351
PB1	#	663-671	154	0.1	THSWIPKRN	98.7013	1.3	1.3	0	0	0.649351
PB1	#	664-672	154	0.1	HSWIPKRNR	98.7013	1.3	1.3	0	0	0.649351
PB1	#	665-673	154	0.1	SWIPKRNRS	98.7013	1.3	1.3	0	0	0.649351
PB1	#	666-674	154	0.1	WIPKRNRSI	98.7013	1.3	1.3	0	0	0.649351
PB1	#	667-675	154	0.1	IPKRNRSIL	98.7013	1.3	1.3	0	0	0.649351
PB1	#	668-676	154	0	PKRNRSILN	100	0	0	0	0	0
PB1	#	669-677	154	0.1	KRNRSILNT	99.3506	0.6	0.6	0	0	0.649351
PB1	#	670-678	154	0.2	RNRSILNTS	98.0519	1.9	0.6	0	1.3	1.94805
PB1	#	671-679	154	0.3	NRSILNTSQ	96.7532	3.2	1.3	0	1.9	2.5974
PB1	#	672-680	154	0.3	RSILNTSQR	96.7532	3.2	1.3	0	1.9	2.5974
PB1	#	673-681	154	0.3	SILNTSQRG	96.7532	3.2	1.3	0	1.9	2.5974
PB1	#	674-682	154	0.3	ILNTSQRGI	96.7532	3.2	1.3	0	1.9	2.5974
PB1	#	675-683	154	0.3	LNTSQRGIL	96.7532	3.2	1.3	0	1.9	2.5974
PB1	#	676-684	154	0.3	NTSQRGILE	96.7532	3.2	1.3	0	1.9	2.5974
PB1	#	677-685	153	0.3	TSQRGILED	96.732	3.3	1.3	0	2	2.61438
PB1	#	678-686	153	0.2	SQRGILEDE	97.3856	2.6	1.3	0	1.3	1.96078
PB1	#	679-687	153	0.1	QRGILEDEQ	98.6928	1.3	1.3	0	0	0.653595
PB1	#	680-688	153	0.1	RGILEDEQM	98.6928	1.3	1.3	0	0	0.653595
PB1	#	681-689	153	0.1	GILEDEQMY	98.6928	1.3	1.3	0	0	0.653595
PB1	#	682-690	153	0.1	ILEDEQMYQ	98.6928	1.3	1.3	0	0	0.653595
PB1	#	683-691	153	0.1	LEDEQMYQK	98.6928	1.3	1.3	0	0	0.653595
PB1	#	684-692	153	0.1	EDEQMYQKC	98.6928	1.3	1.3	0	0	0.653595
PB1	#	685-693	153	0.1	DEQMYQKCC	98.6928	1.3	1.3	0	0	0.653595
PB1	&	686-694	153	0.6	EQMYQKCCN	86.9281	13.1	11.1	1.3	0.7	1.96078
PB1	&	687-695	153	0.6	QMYQKCCNL	86.9281	13.1	11.1	1.3	0.7	1.96078
PB1	&	688-696	153	0.7	MYQKCCNLF	86.9281	13.1	11.1	1.3	0.7	1.96078
PB1	&	689-697	152	0.6	YQKCCNLFE	88.1579	11.8	11.2	0	0.7	1.31579
PB1	&	690-698	152	0.6	QKCCNLFEK	88.1579	11.8	11.2	0	0.7	1.31579
PB1	&	691-699	152	0.6	KCCNLFEKF	88.1579	11.8	11.2	0	0.7	1.31579
PB1	&	692-700	152	0.6	CCNLFEKFF	88.1579	11.8	11.2	0	0.7	1.31579
PB1	&	693-701	152	0.5	CNLFEKFFP	88.1579	11.8	11.2	0	0.7	1.31579
PB1	&	694-702	152	0.6	NLFEKFFPS	88.1579	11.8	11.2	0	0.7	1.31579
PB1	#	695-703	152	0	LFEKFFPSS	100	0	0	0	0	0
PB1	#	696-704	152	0.1	FEKFFPSSS	99.3421	0.7	0.7	0	0	0.657895
PB1	#	697-705	152	0.1	EKFFPSSSY	99.3421	0.7	0.7	0	0	0.657895
PB1	#	698-706	152	0.1	KFFPSSSYR	99.3421	0.7	0.7	0	0	0.657895
PB1	#	699-707	152	0.1	FFPSSSYRR	99.3421	0.7	0.7	0	0	0.657895
PB1	#	700-708	152	0.1	FPSSSYRRP	98.6842	1.3	0.7	0	0.7	1.31579
PB1	#	701-709	152	0.3	PSSSYRRPV	96.7105	3.3	1.3	0	2	2.63158
PB1	#	702-710	152	0.3	SSSYRRPVG	96.7105	3.3	1.3	0	2	2.63158
PB1	#	703-711	152	0.3	SSYRRPVGI	96.7105	3.3	1.3	0	2	2.63158
PB1	#	704-712	152	0.3	SYRRPVGIS	96.0526	3.9	1.3	0	2.6	3.28947
PB1	#	705-713	152	0.3	YRRPVGISS	96.7105	3.3	1.3	0	2	2.63158
PB1	#	706-714	152	0.4	RRPVGISSM	95.3947	4.6	1.3	1.3	2	3.28947
PB1	&	707-715	152	0.9	RPVGISSMV	84.8684	15.1	9.9	2.6	2.6	4.60526
PB1	&	708-716	152	0.9	PVGISSMVE	84.8684	15.1	9.9	2.6	2.6	4.60526
PB1	&	709-717	152	0.8	VGISSMVEA	85.5263	14.5	9.9	2.6	2	3.94737
PB1	&	710-718	152	0.7	GISSMVEAM	86.8421	13.2	9.9	1.3	2	3.28947
PB1	&	711-719	152	0.7	ISSMVEAMV	86.8421	13.2	9.9	1.3	2	3.28947
PB1	&	712-720	152	0.7	SSMVEAMVS	86.8421	13.2	9.9	1.3	2	3.28947
PB1	&	713-721	152	0.7	SMVEAMVSR	87.5	12.5	9.9	1.3	1.3	2.63158
PB1	&	714-722	152	0.7	MVEAMVSRA	87.5	12.5	9.9	1.3	1.3	2.63158
PB1	&	715-723	152	0.6	VEAMVSRAR	88.8158	11.2	9.9	0	1.3	1.97368
PB1	#	716-724	151	0.1	EAMVSRARI	99.3377	0.7	0.7	0	0	0.662252
PB1	#	717-725	151	0.1	AMVSRARID	99.3377	0.7	0.7	0	0	0.662252
PB1	#	718-726	151	0.2	MVSRARIDA	98.0132	2	1.3	0	0.7	1.3245
PB1	#	719-727	151	0.2	VSRARIDAR	98.0132	2	1.3	0	0.7	1.3245
PB1	#	720-728	150	0.2	SRARIDARI	98	2	1.3	0	0.7	1.33333
PB1	#	721-729	150	0.2	RARIDARID	98	2	1.3	0	0.7	1.33333
PB1	#	722-730	150	0.2	ARIDARIDF	98	2	1.3	0	0.7	1.33333
PB1	#	723-731	150	0.2	RIDARIDFE	98	2	1.3	0	0.7	1.33333
PB1	#	724-732	150	0.2	IDARIDFES	98	2	1.3	0	0.7	1.33333
PB1	#	725-733	151	0.2	DARIDFESG	98.0132	2	1.3	0	0.7	1.3245
PB1	#	726-734	151	0.2	ARIDFESGR	98.0132	2	1.3	0	0.7	1.3245
PB1	#	727-735	150	0.2	RIDFESGRI	97.3333	2.7	1.3	0	1.3	2
PB1	#	728-736	150	0.2	IDFESGRIK	97.3333	2.7	1.3	0	1.3	2
PB1	#	729-737	149	0.2	DFESGRIKK	97.3154	2.7	1.3	0	1.3	2.01342
PB1	#	730-738	149	0.3	FESGRIKKE	96.6443	3.4	1.3	0	2	2.68456
PB1	#	731-739	149	0.4	ESGRIKKEE	94.6309	5.4	2	1.3	2	3.3557
PB1	#	732-740	147	0.5	SGRIKKEEF	93.8776	6.1	2	1.4	2.7	4.08163
PB1	#	733-741	147	0.5	GRIKKEEFA	93.8776	6.1	2	1.4	2.7	4.08163
PB1	#	734-742	146	0.5	RIKKEEFAE	93.8356	6.2	2.1	1.4	2.7	4.10959
PB1	#	735-743	146	0.5	IKKEEFAEI	93.8356	6.2	2.1	1.4	2.7	4.10959
PB1	&	736-744	146	0.9	KKEEFAEIM	82.8767	17.1	11	4.1	2.1	4.10959
PB1	&	737-745	146	1.4	KEEFAEIMK	73.9726	26	11	13	2.1	5.47945
PB1	&	738-746	146	1.4	EEFAEIMKI	73.9726	26	11	13	2.1	5.47945
PB1	&	739-747	146	1.3	EFAEIMKIC	74.6575	25.3	11	13	1.4	4.79452
PB1	&	740-748	145	1.2	FAEIMKICS	77.2414	22.8	11	11	0.7	3.44828
PB1	&	741-749	145	1.1	AEIMKICST	77.931	22.1	11	11	0	2.75862
PB1	&	742-750	145	1.1	EIMKICSTI	77.931	22.1	11	11	0	2.75862
PB1	&	743-751	145	1.1	IMKICSTIE	77.931	22.1	11	11	0	2.75862
PB1	&	744-752	145	1.2	MKICSTIEE	77.2414	22.8	11	11	0.7	3.44828
PB1	#	745-753	145	0.5	KICSTIEEL	90.3448	9.7	7.6	1.4	0.7	2.06897
PB1	&	746-754	144	0.6	ICSTIEELR	87.5	12.5	11.8	0	0.7	1.38889
PB1	&	747-755	144	0.6	CSTIEELRR	87.5	12.5	11.8	0	0.7	1.38889
PB1	&	748-756	143	1	STIEELRRQ	79.021	21	11.9	8.4	0.7	2.0979
PB1	&	749-757	135	1.1	TIEELRRQK	77.037	23	11.1	8.9	3	4.44444
PB1		750-758*	16	0.3	IEELGRQGK	93.75	6.3	6.3	0	0	6.25
PB1-F2		1-9*	49	1.5	MEQGQDTPW	67.35	32.7	18.4	8.2	6.1	10.2041
PB1-F2		2-10*	49	1.6	EQGQDTPWT	65.31	34.7	18.4	8.2	8.2	12.2449
PB1-F2		3-11*	49	2.1	QGQDTPWTQ	51.02	49	18.4	22.4	8.2	14.2857
PB1-F2		4-12*	49	2	GQDTPWTQS	53.06	46.9	18.4	22.4	6.1	12.2449
PB1-F2		5-13*	49	1.9	QDTPWTQST	53.06	46.9	18.4	24.5	4.1	10.2041
PB1-F2		6-14*	49	1.9	DTPWTQSTE	53.06	46.9	18.4	24.5	4.1	10.2041
PB1-F2		7-15*	49	1.4	TPWTQSTEH	71.43	28.6	12.2	10.2	6.1	10.2041
PB1-F2		8-16*	49	1.4	PWTQSTEHT	71.43	28.6	12.2	10.2	6.1	10.2041
PB1-F2		9-17*	49	1.5	WTQSTEHTN	69.39	30.6	12.2	12.2	6.1	12.2449
PB1-F2		10-18*	49	1.8	TQSTEHTNI	67.35	32.7	10.2	12.2	10.2	16.3265
PB1-F2		11-19*	49	1.7	QSTEHTNIQ	69.39	30.6	8.2	12.2	10.2	16.3265
PB1-F2		12-20*	49	1.1	STEHTNIQK	79.59	20.4	8.2	6.1	6.1	10.2041
PB1-F2		13-21*	49	1.6	TEHTNIQKR	69.39	30.6	8.2	14.3	8.2	14.2857
PB1-F2		14-22*	49	1.9	EHTNIQKRG	67.35	32.7	6.1	12.2	14.3	20.4082
PB1-F2		15-23*	49	1.9	HTNIQKRGS	67.35	32.7	6.1	12.2	14.3	20.4082
PB1-F2		16-24*	49	1.8	TNIQKRGSG	69.39	30.6	6.1	12.2	12.2	18.3673
PB1-F2		17-25*	49	1.8	NIQKRGSGQ	69.39	30.6	6.1	12.2	12.2	18.3673
PB1-F2		18-26*	49	1.7	IQKRGSGQQ	71.43	28.6	6.1	10.2	12.2	18.3673
PB1-F2		19-27*	49	1.4	QKRGSGQQT	75.51	24.5	8.2	8.2	8.2	14.2857
PB1-F2		20-28*	49	1.3	KRGSGQQTQ	77.55	22.4	8.2	8.2	6.1	12.2449
PB1-F2		21-29*	49	1.3	RGSGQQTQR	77.55	22.4	8.2	8.2	6.1	12.2449
PB1-F2		22-30*	49	1.3	GSGQQTQRL	75.51	24.5	10.2	10.2	4.1	10.2041
PB1-F2		23-31*	49	1.2	SGQQTQRLE	77.55	22.4	12.2	4.1	6.1	10.2041
PB1-F2		24-32*	49	1.2	GQQTQRLEH	77.55	22.4	12.2	4.1	6.1	10.2041
PB1-F2		25-33*	49	1.4	QQTQRLEHP	73.47	26.5	12.2	4.1	10.2	14.2857
PB1-F2		26-34*	49	1.4	QTQRLEHPN	73.47	26.5	12.2	4.1	10.2	14.2857
PB1-F2		27-35*	49	1.2	TQRLEHPNS	77.55	22.4	12.2	0	10.2	12.2449
PB1-F2		28-36*	49	1.1	QRLEHPNST	79.59	20.4	12.2	0	8.2	10.2041
PB1-F2		29-37*	49	1.4	RLEHPNSTR	75.51	24.5	10.2	0	14.3	16.3265
PB1-F2		30-38*	49	1.4	LEHPNSTRL	75.51	24.5	10.2	0	14.3	16.3265
PB1-F2		31-39*	49	1.2	EHPNSTRLM	77.55	22.4	12.2	0	10.2	12.2449
PB1-F2		32-40*	49	1.4	HPNSTRLMD	71.43	28.6	12.2	10.2	6.1	10.2041
PB1-F2		33-41*	49	1.4	PNSTRLMDH	71.43	28.6	10.2	10.2	8.2	12.2449
PB1-F2		34-42*	49	1.5	NSTRLMDHY	69.39	30.6	10.2	18.4	2	10.2041
PB1-F2		35-43*	49	1.5	STRLMDHYL	69.39	30.6	10.2	18.4	2	10.2041
PB1-F2		36-44*	49	1.5	TRLMDHYLR	69.39	30.6	10.2	18.4	2	10.2041
PB1-F2		37-45*	49	1.5	RLMDHYLRI	69.39	30.6	10.2	18.4	2	10.2041
PB1-F2		38-46*	49	1.4	LMDHYLRIM	71.43	28.6	10.2	14.3	4.1	10.2041
PB1-F2		39-47*	52	1.5	MDHYLRIMS	69.23	30.8	13.5	13.5	3.8	9.61538
PB1-F2		40-48*	52	1.5	DHYLRIMSP	69.23	30.8	13.5	13.5	3.8	9.61538
PB1-F2		41-49*	52	1.3	HYLRIMSPV	75	25	13.5	7.7	3.8	9.61538
PB1-F2		42-50*	52	2	YLRIMSPVG	55.77	44.2	13.5	25	5.8	13.4615
PB1-F2		43-51*	52	1.9	LRIMSPVGM	57.69	42.3	13.5	21.2	7.7	13.4615
PB1-F2		44-52*	52	1.9	RIMSPVGMH	57.69	42.3	13.5	21.2	7.7	13.4615
PB1-F2		45-53*	52	1.5	IMSPVGMHK	71.15	28.8	11.5	9.6	7.7	11.5385
PB1-F2		46-54*	52	1.5	MSPVGMHKQ	71.15	28.8	11.5	9.6	7.7	11.5385
PB1-F2		47-55*	52	1.3	SPVGMHKQI	73.08	26.9	11.5	9.6	5.8	9.61538
PB1-F2		48-56*	52	1.3	PVGMHKQIV	73.08	26.9	11.5	9.6	5.8	9.61538
PB1-F2		49-57*	52	1.3	VGMHKQIVY	73.08	26.9	11.5	9.6	5.8	9.61538
PB1-F2		50-58*	52	1.1	GMHKQIVYW	75	25	11.5	11.5	1.9	5.76923
PB1-F2		51-59*	52	0.1	MHKQIVYWK	98.08	1.9	1.9	0	0	1.92308
PB1-F2		52-60*	52	0	HKQIVYWKQ	100	0	0	0	0	0
PB1-F2		53-61*	52	0	KQIVYWKQW	100	0	0	0	0	0
PB1-F2		54-62*	52	0	QIVYWKQWL	100	0	0	0	0	0
PB1-F2		55-63*	52	0.3	IVYWKQWLS	96.15	3.8	1.9	0	1.9	3.84615
PB1-F2		56-64*	52	0.3	VYWKQWLSL	96.15	3.8	1.9	0	1.9	3.84615
PB1-F2		57-65*	52	0.6	YWKQWLSLK	90.38	9.6	3.8	0	5.8	7.69231
PB1-F2		58-66*	52	1.1	WKQWLSLKN	80.77	19.2	9.6	3.8	5.8	9.61538
PB1-F2		59-67*	52	1.1	KQWLSLKNP	80.77	19.2	9.6	3.8	5.8	9.61538
PB1-F2		60-68*	52	1.1	QWLSLKNPT	80.77	19.2	9.6	3.8	5.8	9.61538
PB1-F2		61-69*	52	1.1	WLSLKNPTQ	80.77	19.2	9.6	3.8	5.8	9.61538
PB1-F2		62-70*	52	1.3	LSLKNPTQG	76.92	23.1	9.6	3.8	9.6	13.4615
PB1-F2		63-71*	52	1.5	SLKNPTQGS	75	25	9.6	3.8	11.5	15.3846
PB1-F2		64-72*	52	1.3	LKNPTQGSL	76.92	23.1	11.5	3.8	7.7	11.5385
PB1-F2		65-73*	52	1.6	KNPTQGSLK	71.15	28.8	11.5	7.7	9.6	15.3846
PB1-F2		66-74*	52	2	NPTQGSLKT	59.62	40.4	15.4	17.3	7.7	15.3846
PB1-F2		67-75*	52	2.2	PTQGSLKTR	51.92	48.1	15.4	23.1	9.6	17.3077
PB1-F2		68-76*	52	2.2	TQGSLKTRV	51.92	48.1	15.4	23.1	9.6	17.3077
PB1-F2		69-77*	52	2.2	QGSLKTRVL	51.92	48.1	15.4	23.1	9.6	17.3077
PB1-F2		70-78*	52	2.6	GSLKTRVLK	44.23	55.8	15.4	26.9	13.5	21.1538
PB1-F2		71-79*	52	2.5	SLKTRVLKR	40.38	59.6	17.3	34.6	7.7	17.3077
PB1-F2		72-80*	51	2.6	LKTRVLKRW	41.18	58.8	15.7	35.3	7.8	17.6471
PB1-F2		73-81*	51	2.6	KTRVLKRWK	41.18	58.8	15.7	33.3	9.8	19.6078
PB1-F2		74-82*	51	2.5	TRVLKRWKL	43.14	56.9	15.7	33.3	7.8	17.6471
PB1-F2		75-83*	51	2.4	RVLKRWKLF	43.14	56.9	17.6	33.3	5.9	15.6863
PB1-F2		76-84*	51	2	VLKRWKLFN	58.82	41.2	11.8	23.5	5.9	13.7255
PB1-F2		77-85*	51	2.1	LKRWKLFNK	56.86	43.1	11.8	23.5	7.8	15.6863
PB1-F2		78-86*	51	2.1	KRWKLFNKQ	56.86	43.1	11.8	23.5	7.8	15.6863
PB1-F2		79-87*	51	2.1	RWKLFNKQE	56.86	43.1	11.8	23.5	7.8	15.6863
PB1-F2		80-88*	51	1.8	WKLFNKQEW	64.71	35.3	11.8	15.7	7.8	13.7255
PB1-F2		81-89*	51	2.2	KLFNKQEWI	49.02	51	15.7	29.4	5.9	13.7255
PB1-F2		82-90*	51	2.2	LFNKQEWIN	50.98	49	13.7	29.4	5.9	13.7255
PA	#	1-9	200	0.1	MEDFVRQCF	98.5	1.5	0.5	0	1	1.5
PA	#	2-10	202	0.3	EDFVRQCFN	97.0297	3	0.5	0	2.5	2.9703
PA	#	3-11	208	0.2	DFVRQCFNP	97.5962	2.4	0.5	0	1.9	2.40385
PA	#	4-12	212	0.2	FVRQCFNPM	97.6415	2.4	0.5	0	1.9	2.35849
PA	#	5-13	213	0.2	VRQCFNPMI	98.1221	1.9	0.5	0	1.4	1.87793
PA	#	6-14	215	0.2	RQCFNPMIV	97.6744	2.3	0.5	0	1.9	2.32558
PA	#	7-15	215	0.2	QCFNPMIVE	97.6744	2.3	0.5	0	1.9	2.32558
PA	#	8-16	226	0.2	CFNPMIVEL	97.7876	2.2	0.4	0	1.8	2.21239
PA	#	9-17	230	0.2	FNPMIVELA	98.2609	1.7	0.4	0	1.3	1.73913
PA	#	10-18	232	0.2	NPMIVELAE	97.8448	2.2	0.4	0	1.7	2.15517
PA	#	11-19	233	0.2	PMIVELAEK	97.8541	2.1	0.4	0	1.7	2.14592
PA	&	12-20	242	0.6	MIVELAEKA	88.4298	11.6	9.5	0	2.1	2.47934
PA	&	13-21	244	0.6	IVELAEKAM	88.5246	11.5	9.4	0	2	2.45902
PA	&	14-22	244	0.6	VELAEKAMK	88.9344	11.1	9.4	0	1.6	2.04918
PA	&	15-23	244	0.6	ELAEKAMKE	89.3443	10.7	9.4	0	1.2	1.63934
PA	&	16-24	246	0.6	LAEKAMKEY	89.0244	11	9.3	0.8	0.8	1.62602
PA	&	17-25	247	0.6	AEKAMKEYG	89.0688	10.9	9.7	0.8	0.4	1.21457
PA	&	18-26	247	0.6	EKAMKEYGE	88.664	11.3	9.7	0.8	0.8	1.61943
PA	&	19-27	247	1.1	KAMKEYGED	78.9474	21.1	10.1	9.7	1.2	2.42915
PA	&	20-28	247	1.1	AMKEYGEDP	78.9474	21.1	10.1	9.7	1.2	2.42915
PA	&	21-29	246	0.6	MKEYGEDPK	87.8049	12.2	10.2	0.8	1.2	2.03252
PA	&	22-30	246	0.7	KEYGEDPKI	87.3984	12.6	10.2	0.8	1.6	2.43902
PA	&	23-31	246	0.7	EYGEDPKIE	87.3984	12.6	10.2	0.8	1.6	2.43902
PA	&	24-32	246	0.7	YGEDPKIET	87.3984	12.6	10.2	0.8	1.6	2.43902
PA	&	25-33	247	0.7	GEDPKIETN	87.4494	12.6	10.1	0.8	1.6	2.42915
PA	&	26-34	247	0.7	EDPKIETNK	87.4494	12.6	10.1	0.8	1.6	2.42915
PA	&	27-35	247	0.7	DPKIETNKF	87.4494	12.6	9.7	1.6	1.2	2.42915
PA	#	28-36	248	0.1	PKIETNKFA	98.3871	1.6	0.8	0	0.8	1.20968
PA	#	29-37	248	0.1	KIETNKFAA	98.3871	1.6	0.8	0	0.8	1.20968
PA	#	30-38	249	0.1	IETNKFAAI	98.3936	1.6	0.8	0	0.8	1.20482
PA	#	31-39	249	0.1	ETNKFAAIC	98.7952	1.2	0.8	0	0.4	0.803213
PA	#	32-40	249	0.1	TNKFAAICT	99.1968	0.8	0.8	0	0	0.401606
PA	#	33-41	249	0.1	NKFAAICTH	99.1968	0.8	0.8	0	0	0.401606
PA	#	34-42	250	0.1	KFAAICTHL	99.2	0.8	0.8	0	0	0.4
PA	#	35-43	250	0.1	FAAICTHLE	99.2	0.8	0.8	0	0	0.4
PA	#	36-44	250	0.1	AAICTHLEV	99.2	0.8	0.4	0	0.4	0.8
PA	#	37-45	250	0.1	AICTHLEVC	98.8	1.2	0.4	0	0.8	1.2
PA	#	38-46	250	0.1	ICTHLEVCF	98.4	1.6	0.4	0	1.2	1.6
PA	#	39-47	250	0.1	CTHLEVCFM	98.4	1.6	0.4	0	1.2	1.6
PA	#	40-48	250	0.2	THLEVCFMY	98.4	1.6	0.4	0	1.2	1.6
PA	#	41-49	250	0.2	HLEVCFMYS	98.4	1.6	0.4	0	1.2	1.6
PA	#	42-50	250	0.1	LEVCFMYSD	98.4	1.6	0.4	0	1.2	1.6
PA	#	43-51	250	0.1	EVCFMYSDF	98.4	1.6	0.4	0	1.2	1.6
PA	#	44-52	250	0.1	VCFMYSDFH	98.4	1.6	0.4	0	1.2	1.6
PA	#	45-53	250	0.1	CFMYSDFHF	99.2	0.8	0.4	0	0.4	0.8
PA	#	46-54	250	0.2	FMYSDFHFI	97.6	2.4	2	0	0.4	0.8
PA	#	47-55	250	0.1	MYSDFHFID	98	2	2	0	0	0.4
PA	#	48-56	250	0.1	YSDFHFIDE	98	2	2	0	0	0.4
PA	#	49-57	250	0.1	SDFHFIDER	98	2	2	0	0	0.4
PA	&	50-58	250	1	DFHFIDERS	69.6	30.4	28.4	2	0	0.8
PA	&	51-59	250	1	FHFIDERSE	69.6	30.4	28	2	0.4	1.2
PA	&	52-60	250	1	HFIDERSES	69.6	30.4	28	2	0.4	1.2
PA	&	53-61	250	1.1	FIDERSESI	69.6	30.4	26	4	0.4	2
PA	&	54-62	250	1.1	IDERSESII	69.6	30.4	26	4	0.4	2
PA	&	55-63	250	1.1	DERSESIIV	71.2	28.8	24.8	2.8	1.2	2.8
PA	&	56-64	250	1.1	ERSESIIVE	71.2	28.8	24.8	2.8	1.2	2.8
PA	&	57-65	250	1.2	RSESIIVES	71.2	28.8	23.2	4.4	1.2	3.2
PA	&	58-66	250	1.2	SESIIVESG	71.2	28.8	22.8	4.4	1.6	3.6
PA	#	59-67	250	0.5	ESIIVESGD	94	6	1.6	3.6	0.8	2.8
PA	#	60-68	250	0.5	SIIVESGDP	93.6	6.4	1.6	4.4	0.4	2.8
PA	#	61-69	250	0.5	IIVESGDPN	93.2	6.8	1.6	4.4	0.8	3.2
PA	#	62-70	250	0.5	IVESGDPNA	94.4	5.6	1.6	3.2	0.8	2.8
PA	#	63-71	250	0.5	VESGDPNAL	94.4	5.6	1.6	3.2	0.8	2.8
PA	#	64-72	250	0.3	ESGDPNALL	96	4	1.6	1.6	0.8	2
PA	#	65-73	250	0.3	SGDPNALLK	96	4	1.6	1.6	0.8	2
PA	#	66-74	250	0.2	GDPNALLKH	97.6	2.4	0.8	0.8	0.8	1.6
PA	#	67-75	250	0.2	DPNALLKHR	98	2	0.8	0.8	0.4	1.2
PA	#	68-76	250	0.2	PNALLKHRF	98	2	0.8	0.8	0.4	1.2
PA	#	69-77	250	0.1	NALLKHRFE	98.8	1.2	0.8	0	0.4	0.8
PA	#	70-78	250	0.1	ALLKHRFEI	99.2	0.8	0.8	0	0	0.4
PA	#	71-79	250	0	LLKHRFEII	100	0	0	0	0	0
PA	#	72-80	250	0	LKHRFEIIE	100	0	0	0	0	0
PA	#	73-81	250	0	KHRFEIIEG	100	0	0	0	0	0
PA	#	74-82	250	0	HRFEIIEGR	100	0	0	0	0	0
PA	#	75-83	250	0	RFEIIEGRD	100	0	0	0	0	0
PA	#	76-84	250	0	FEIIEGRDR	100	0	0	0	0	0
PA	&	77-85	249	0.5	EIIEGRDRT	89.9598	10	9.6	0	0.4	0.803213
PA	&	78-86	249	0.8	IIEGRDRTM	86.3454	13.7	8.8	4.4	0.4	2.00803
PA	&	79-87	249	0.8	IEGRDRTMA	86.3454	13.7	8.8	4.4	0.4	2.00803
PA	&	80-88	248	0.8	EGRDRTMAW	86.6935	13.3	8.5	4.4	0.4	2.01613
PA	&	81-89	248	0.8	GRDRTMAWT	86.6935	13.3	8.5	4.4	0.4	2.01613
PA	&	82-90	247	0.8	RDRTMAWTV	86.6397	13.4	8.5	4.5	0.4	2.02429
PA	&	83-91	247	0.8	DRTMAWTVV	85.83	14.2	8.5	5.3	0.4	2.42915
PA	&	84-92	246	0.9	RTMAWTVVN	85.7724	14.2	8.1	5.3	0.8	2.84553
PA	&	85-93	246	0.9	TMAWTVVNS	85.7724	14.2	8.1	5.3	0.8	2.84553
PA	&	86-94	247	1.2	MAWTVVNSI	66.3968	33.6	27.9	5.3	0.4	2.42915
PA	&	87-95	248	1	AWTVVNSIC	68.9516	31	29.8	0.8	0.4	1.20968
PA	&	88-96	248	1	WTVVNSICN	68.9516	31	29.8	0.8	0.4	1.20968
PA	&	89-97	248	1	TVVNSICNT	68.1452	31.9	29.8	1.6	0.4	1.6129
PA	&	90-98	248	1	VVNSICNTT	68.1452	31.9	29.8	1.6	0.4	1.6129
PA	&	91-99	249	1.1	VNSICNTTG	67.8715	32.1	29.7	1.6	0.8	2.00803
PA	&	92-100	249	1.6	NSICNTTGV	61.8474	38.2	19.3	17.7	1.2	2.81124
PA	&	93-101	249	2.4	SICNTTGVE	34.9398	65.1	24.5	38.6	2	4.41767
PA	&	94-102	249	2.4	ICNTTGVEK	34.9398	65.1	24.5	38.2	2.4	4.81928
PA	&	95-103	249	1.8	CNTTGVEKP	53.8153	46.2	24.5	19.3	2.4	4.01606
PA	&	96-104	249	1.8	NTTGVEKPK	53.8153	46.2	24.1	19.3	2.8	4.41767
PA	&	97-105	249	2.1	TTGVEKPKF	53.012	47	19.3	24.5	3.2	6.0241
PA	&	98-106	249	2	TGVEKPKFL	53.012	47	20.1	23.7	3.2	5.62249
PA	&	99-107	249	2	GVEKPKFLP	53.012	47	20.1	23.7	3.2	5.62249
PA	&	100-108	249	2	VEKPKFLPD	53.4137	46.6	20.1	23.7	2.8	5.22088
PA	&	101-109	249	1.4	EKPKFLPDL	70.2811	29.7	20.5	7.2	2	4.01606
PA	#	102-110	249	0.5	KPKFLPDLY	93.5743	6.4	3.2	2.4	0.8	2.00803
PA	#	103-111	249	0.4	PKFLPDLYD	93.9759	6	3.2	2.4	0.4	1.60643
PA	#	104-112	249	0.4	KFLPDLYDY	93.9759	6	3.2	2.4	0.4	1.60643
PA	#	105-113	249	0.4	FLPDLYDYK	93.9759	6	2.8	2.4	0.8	2.00803
PA	#	106-114	249	0.1	LPDLYDYKE	99.1968	0.8	0.4	0	0.4	0.803213
PA	#	107-115	249	0.2	PDLYDYKEN	97.1888	2.8	1.2	0.8	0.8	1.60643
PA	#	108-116	249	0.2	DLYDYKENR	97.1888	2.8	1.2	0.8	0.8	1.60643
PA	#	109-117	249	0.2	LYDYKENRF	97.1888	2.8	1.2	0.8	0.8	1.60643
PA	&	110-118	249	0.6	YDYKENRFI	89.1566	10.8	8	2	0.8	2.00803
PA	&	111-119	249	0.6	DYKENRFIE	89.1566	10.8	8	2	0.8	2.00803
PA	&	112-120	249	0.6	YKENRFIEI	89.1566	10.8	8	2	0.8	2.00803
PA	&	113-121	249	0.6	KENRFIEIG	89.1566	10.8	8	2	0.8	2.00803
PA	&	114-122	249	0.6	ENRFIEIGV	89.9598	10	8	2	0	1.20482
PA	&	115-123	249	0.6	NRFIEIGVT	89.9598	10	8	2	0	1.20482
PA	#	116-124	249	0.4	RFIEIGVTR	91.9679	8	8	0	0	0.401606
PA	#	117-125	249	0.4	FIEIGVTRR	91.9679	8	8	0	0	0.401606
PA	#	118-126	249	0.4	IEIGVTRRE	91.9679	8	8	0	0	0.401606
PA	#	119-127	249	0.2	EIGVTRREV	96.7871	3.2	3.2	0	0	0.401606
PA	#	120-128	249	0.2	IGVTRREVH	96.7871	3.2	3.2	0	0	0.401606
PA	&	121-129	249	1	GVTRREVHT	71.4859	28.5	24.9	3.2	0.4	1.20482
PA	&	122-130	249	1	VTRREVHTY	71.4859	28.5	24.9	3.2	0.4	1.20482
PA	&	123-131	249	1	TRREVHTYY	71.4859	28.5	24.9	3.2	0.4	1.20482
PA	&	124-132	249	1.3	RREVHTYYL	65.4618	34.5	24.9	9.2	0.4	1.60643
PA	&	125-133	249	1.3	REVHTYYLE	65.4618	34.5	24.9	9.2	0.4	1.60643
PA	&	126-134	249	1.3	EVHTYYLEK	65.4618	34.5	24.9	9.2	0.4	1.60643
PA	&	127-135	249	1.3	VHTYYLEKA	65.4618	34.5	24.9	9.2	0.4	1.60643
PA	&	128-136	249	1.2	HTYYLEKAN	65.4618	34.5	28.1	6	0.4	1.20482
PA	&	129-137	249	1.2	TYYLEKANK	65.4618	34.5	28.1	6	0.4	1.20482
PA	#	130-138	249	0.3	YYLEKANKI	93.9759	6	6	0	0	0.401606
PA	#	131-139	249	0.3	YLEKANKIK	93.9759	6	6	0	0	0.401606
PA	#	132-140	249	0.3	LEKANKIKS	93.9759	6	6	0	0	0.401606
PA	#	133-141	249	<1	EKANKIKSE	99.5984	0.4	0.4	0	0	0.401606
PA	#	134-142	247	0.5	KANKIKSEK	91.498	8.5	4.9	2.8	0.8	1.61943
PA	#	135-143	247	0.5	ANKIKSEKT	91.498	8.5	4.9	2.8	0.8	1.61943
PA	#	136-144	247	0.5	NKIKSEKTH	91.498	8.5	4.9	2.8	0.8	1.61943
PA	#	137-145	247	0.5	KIKSEKTHI	91.498	8.5	4.9	2.8	0.8	1.61943
PA	#	138-146	247	0.5	IKSEKTHIH	91.498	8.5	4.9	2.8	0.8	1.61943
PA	#	139-147	247	0.5	KSEKTHIHI	91.498	8.5	4.9	2.8	0.8	1.61943
PA	#	140-148	247	0.5	SEKTHIHIF	91.498	8.5	4.9	2.8	0.8	1.61943
PA	#	141-149	247	0.5	EKTHIHIFS	91.498	8.5	4.9	2.8	0.8	1.61943
PA	#	142-150	247	0.5	KTHIHIFSF	91.9028	8.1	4.9	2.8	0.4	1.21457
PA	#	143-151	249	0	THIHIFSFT	100	0	0	0	0	0
PA	#	144-152	249	0	HIHIFSFTG	100	0	0	0	0	0
PA	#	145-153	249	0	IHIFSFTGE	100	0	0	0	0	0
PA	#	146-154	249	0	HIFSFTGEE	100	0	0	0	0	0
PA	#	147-155	249	<1	IFSFTGEEM	99.5984	0.4	0.4	0	0	0.401606
PA	#	148-156	249	<1	FSFTGEEMA	99.5984	0.4	0.4	0	0	0.401606
PA	#	149-157	249	<1	SFTGEEMAT	99.5984	0.4	0.4	0	0	0.401606
PA	#	150-158	249	<1	FTGEEMATK	99.5984	0.4	0.4	0	0	0.401606
PA	#	151-159	249	<1	TGEEMATKA	99.5984	0.4	0.4	0	0	0.401606
PA	#	152-160	249	<1	GEEMATKAD	99.5984	0.4	0.4	0	0	0.401606
PA	#	153-161	249	<1	EEMATKADY	99.5984	0.4	0.4	0	0	0.401606
PA	#	154-162	249	0.1	EMATKADYT	98.7952	1.2	0.8	0	0.4	0.803213
PA	&	155-163	249	1	MATKADYTL	69.0763	30.9	29.7	0.8	0.4	1.20482
PA	&	156-164	249	0.9	ATKADYTLD	69.4779	30.5	29.7	0.8	0	0.803213
PA	&	157-165	249	0.9	TKADYTLDE	69.4779	30.5	29.7	0.8	0	0.803213
PA	&	158-166	249	0.9	KADYTLDEE	69.4779	30.5	29.7	0.8	0	0.803213
PA	&	159-167	249	0.9	ADYTLDEES	69.4779	30.5	29.7	0.8	0	0.803213
PA	&	160-168	249	0.9	DYTLDEESR	69.4779	30.5	29.7	0.8	0	0.803213
PA	&	161-169	249	0.9	YTLDEESRA	69.4779	30.5	29.7	0.8	0	0.803213
PA	&	162-170	249	0.9	TLDEESRAR	69.4779	30.5	29.7	0.8	0	0.803213
PA	&	163-171	249	0.9	LDEESRARI	69.8795	30.1	29.7	0	0.4	0.803213
PA	#	164-172	249	<1	DEESRARIK	99.5984	0.4	0.4	0	0	0.401606
PA	#	165-173	249	<1	EESRARIKT	99.5984	0.4	0.4	0	0	0.401606
PA	#	166-174	249	<1	ESRARIKTR	99.5984	0.4	0.4	0	0	0.401606
PA	#	167-175	249	<1	SRARIKTRL	99.5984	0.4	0.4	0	0	0.401606
PA	#	168-176	249	<1	RARIKTRLF	99.5984	0.4	0.4	0	0	0.401606
PA	#	169-177	249	<1	ARIKTRLFT	99.5984	0.4	0.4	0	0	0.401606
PA	#	170-178	249	<1	RIKTRLFTI	99.5984	0.4	0.4	0	0	0.401606
PA	#	171-179	249	<1	IKTRLFTIR	99.5984	0.4	0.4	0	0	0.401606
PA	#	172-180	249	0	KTRLFTIRQ	100	0	0	0	0	0
PA	#	173-181	249	<1	TRLFTIRQE	99.5984	0.4	0.4	0	0	0.401606
PA	#	174-182	249	<1	RLFTIRQEM	99.5984	0.4	0.4	0	0	0.401606
PA	#	175-183	249	<1	LFTIRQEMA	99.5984	0.4	0.4	0	0	0.401606
PA	#	176-184	249	0.1	FTIRQEMAS	99.1968	0.8	0.4	0	0.4	0.803213
PA	#	177-185	249	0.1	TIRQEMASR	98.7952	1.2	0.4	0	0.8	1.20482
PA	#	178-186	249	0.1	IRQEMASRG	98.7952	1.2	0.4	0	0.8	1.20482
PA	#	179-187	249	0.1	RQEMASRGL	98.7952	1.2	0.4	0	0.8	1.20482
PA	#	180-188	249	0.1	QEMASRGLW	98.7952	1.2	0.4	0	0.8	1.20482
PA	#	181-189	249	0.1	EMASRGLWD	98.7952	1.2	0.4	0	0.8	1.20482
PA	#	182-190	249	0.1	MASRGLWDS	99.1968	0.8	0.4	0	0.4	0.803213
PA	#	183-191	249	0.1	ASRGLWDSF	99.1968	0.8	0.4	0	0.4	0.803213
PA	#	184-192	249	0.2	SRGLWDSFR	97.992	2	0.4	0	1.6	2.00803
PA	#	185-193	249	0.2	RGLWDSFRQ	98.3936	1.6	0.4	0	1.2	1.60643
PA	#	186-194	249	0.1	GLWDSFRQS	98.7952	1.2	0.4	0	0.8	1.20482
PA	#	187-195	249	0.1	LWDSFRQSE	98.7952	1.2	0.4	0	0.8	1.20482
PA	#	188-196	249	0.1	WDSFRQSER	98.7952	1.2	0.4	0	0.8	1.20482
PA	#	189-197	249	0.1	DSFRQSERG	98.7952	1.2	0.4	0	0.8	1.20482
PA	#	190-198	249	0.1	SFRQSERGE	98.3936	1.6	0.4	0	1.2	1.60643
PA	#	191-199	249	0.2	FRQSERGEE	98.3936	1.6	0.4	0	1.2	1.60643
PA	#	192-200	249	0.1	RQSERGEET	98.3936	1.6	0.4	0	1.2	1.60643
PA	#	193-201	249	0.1	QSERGEETI	99.1968	0.8	0.4	0	0.4	0.803213
PA	#	194-202	249	0.1	SERGEETIE	99.1968	0.8	0.4	0	0.4	0.803213
PA	#	195-203	249	0.1	ERGEETIEE	99.1968	0.8	0.4	0	0.4	0.803213
PA	&	196-204	249	0.9	RGEETIEEK	71.4859	28.5	27.3	0	1.2	1.60643
PA	&	197-205	249	0.9	GEETIEEKF	71.4859	28.5	27.3	0	1.2	1.60643
PA	&	198-206	249	0.9	EETIEEKFE	71.4859	28.5	27.3	0	1.2	1.60643
PA	&	199-207	249	0.9	ETIEEKFEI	71.4859	28.5	27.7	0	0.8	1.20482
PA	&	200-208	249	0.9	TIEEKFEIT	71.4859	28.5	27.3	0	1.2	1.60643
PA	&	201-209	249	0.9	IEEKFEITG	71.4859	28.5	27.3	0	1.2	1.60643
PA	&	202-210	249	0.9	EEKFEITGT	71.4859	28.5	27.7	0	0.8	1.20482
PA	&	203-211	249	1	EKFEITGTM	71.0843	28.9	27.7	0	1.2	1.60643
PA	&	204-212	249	1	KFEITGTMR	71.0843	28.9	26.5	1.2	1.2	2.00803
PA	#	205-213	249	0.3	FEITGTMRR	96.7871	3.2	1.2	0	2	2.40964
PA	#	206-214	249	0.3	EITGTMRRL	96.7871	3.2	1.2	0	2	2.40964
PA	#	207-215	249	0.3	ITGTMRRLA	96.7871	3.2	1.2	0	2	2.40964
PA	#	208-216	249	0.3	TGTMRRLAD	96.7871	3.2	1.2	0	2	2.40964
PA	#	209-217	249	0.2	GTMRRLADQ	97.1888	2.8	1.2	0	1.6	2.00803
PA	#	210-218	249	0.2	TMRRLADQS	97.1888	2.8	1.2	0	1.6	2.00803
PA	#	211-219	249	0.2	MRRLADQSL	97.1888	2.8	1.2	0	1.6	2.00803
PA	#	212-220	249	0.2	RRLADQSLP	97.5904	2.4	1.2	0	1.2	1.60643
PA	#	213-221	249	0.1	RLADQSLPP	98.7952	1.2	0.4	0	0.8	1.20482
PA	#	214-222	249	0.1	LADQSLPPN	98.7952	1.2	1.2	0	0	0.401606
PA	#	215-223	249	0.1	ADQSLPPNF	98.7952	1.2	1.2	0	0	0.401606
PA	#	216-224	249	0.3	DQSLPPNFS	95.5823	4.4	3.2	1.2	0	0.803213
PA	#	217-225	249	0.3	QSLPPNFSS	95.5823	4.4	3.2	1.2	0	0.803213
PA	#	218-226	248	0.4	SLPPNFSSL	94.7581	5.2	3.2	2	0	1.20968
PA	#	219-227	248	0.4	LPPNFSSLE	94.7581	5.2	3.2	2	0	1.20968
PA	#	220-228	248	0.5	PPNFSSLEN	93.5484	6.5	3.2	2.8	0.4	2.01613
PA	#	221-229	248	0.5	PNFSSLENF	93.5484	6.5	3.2	2.8	0.4	2.01613
PA	#	222-230	248	0.5	NFSSLENFR	93.5484	6.5	3.2	2.8	0.4	2.01613
PA	&	223-231	248	0.7	FSSLENFRA	89.1129	10.9	4.8	5.6	0.4	2.41935
PA	&	224-232	248	0.7	SSLENFRAY	89.1129	10.9	4.8	5.6	0.4	2.41935
PA	#	225-233	248	0.5	SLENFRAYV	92.3387	7.7	4.8	2.4	0.4	2.01613
PA	#	226-234	248	0.5	LENFRAYVD	92.3387	7.7	4.8	2.4	0.4	2.01613
PA	#	227-235	248	0.4	ENFRAYVDG	93.1452	6.9	4.8	1.6	0.4	1.6129
PA	#	228-236	248	0.4	NFRAYVDGF	93.1452	6.9	4.8	1.6	0.4	1.6129
PA	&	229-237	248	0.9	FRAYVDGFE	81.8548	18.1	12.5	4.8	0.8	2.01613
PA	&	230-238	248	0.9	RAYVDGFEP	81.8548	18.1	12.5	4.8	0.8	2.01613
PA	&	231-239	248	0.9	AYVDGFEPN	81.8548	18.1	12.5	4.8	0.8	2.01613
PA	&	232-240	248	0.6	YVDGFEPNG	86.6935	13.3	12.9	0	0.4	0.806452
PA	&	233-241	248	0.8	VDGFEPNGC	84.2742	15.7	12.5	2.4	0.8	1.6129
PA	&	234-242	248	0.8	DGFEPNGCI	84.2742	15.7	12.5	2.4	0.8	1.6129
PA	&	235-243	248	0.8	GFEPNGCIE	84.2742	15.7	12.5	2.4	0.8	1.6129
PA	&	236-244	247	0.8	FEPNGCIEG	84.2105	15.8	12.6	2.4	0.8	1.61943
PA	&	237-245	247	0.8	EPNGCIEGK	84.2105	15.8	12.6	2.4	0.8	1.61943
PA	#	238-246	247	0.2	PNGCIEGKL	97.166	2.8	2.8	0	0	0.404858
PA	#	239-247	247	0.2	NGCIEGKLS	97.166	2.8	2.8	0	0	0.404858
PA	#	240-248	247	0.2	GCIEGKLSQ	97.166	2.8	2.8	0	0	0.404858
PA	#	241-249	247	0.2	CIEGKLSQM	97.166	2.8	2.8	0	0	0.404858
PA	#	242-250	247	0	IEGKLSQMS	100	0	0	0	0	0
PA	#	243-251	247	0	EGKLSQMSK	100	0	0	0	0	0
PA	#	244-252	247	<1	GKLSQMSKE	99.5951	0.4	0.4	0	0	0.404858
PA	#	245-253	247	<1	KLSQMSKEV	99.5951	0.4	0.4	0	0	0.404858
PA	#	246-254	247	<1	LSQMSKEVN	99.5951	0.4	0.4	0	0	0.404858
PA	#	247-255	247	<1	SQMSKEVNA	99.5951	0.4	0.4	0	0	0.404858
PA	#	248-256	247	0.1	QMSKEVNAR	98.3806	1.6	1.2	0	0.4	0.809717
PA	#	249-257	247	0.1	MSKEVNARI	98.3806	1.6	1.2	0	0.4	0.809717
PA	#	250-258	247	0.2	SKEVNARIE	97.9757	2	1.2	0	0.8	1.21457
PA	#	251-259	247	0.2	KEVNARIEP	97.9757	2	1.2	0	0.8	1.21457
PA	#	252-260	247	0.2	EVNARIEPF	97.9757	2	1.2	0	0.8	1.21457
PA	&	253-261	247	1	VNARIEPFL	78.5425	21.5	17	3.6	0.8	2.42915
PA	&	254-262	247	1	NARIEPFLK	78.5425	21.5	17	3.6	0.8	2.42915
PA	&	255-263	247	1	ARIEPFLKT	78.5425	21.5	17	3.6	0.8	2.42915
PA	&	256-264	247	1	RIEPFLKTT	78.5425	21.5	17	3.6	0.8	2.42915
PA	&	257-265	247	0.9	IEPFLKTTP	79.7571	20.2	17	2.4	0.8	2.02429
PA	&	258-266	247	0.9	EPFLKTTPR	79.3522	20.6	17	2.4	1.2	2.42915
PA	&	259-267	247	0.9	PFLKTTPRP	79.7571	20.2	17	2.4	0.8	2.02429
PA	&	260-268	247	0.9	FLKTTPRPL	79.7571	20.2	17	2.4	0.8	2.02429
PA	&	261-269	247	1.1	LKTTPRPLR	77.3279	22.7	17	4.5	1.2	2.83401
PA	#	262-270	247	0.3	KTTPRPLRL	96.7611	3.2	2	0	1.2	1.61943
PA	#	263-271	247	0.2	TTPRPLRLP	96.7611	3.2	2	0	1.2	1.61943
PA	#	264-272	247	0.4	TPRPLRLPD	95.1417	4.9	2	1.6	1.2	2.42915
PA	#	265-273	247	0.4	PRPLRLPDG	94.7368	5.3	2	1.6	1.6	2.83401
PA	#	266-274	247	0.6	RPLRLPDGP	91.498	8.5	3.2	3.6	1.6	3.23887
PA	#	267-275	247	0.7	PLRLPDGPP	90.2834	9.7	3.2	4.9	1.6	3.64372
PA	#	268-276	247	0.7	LRLPDGPPC	90.2834	9.7	3.2	4.9	1.6	3.64372
PA	&	269-277	247	0.8	RLPDGPPCS	89.0688	10.9	3.2	6.1	1.6	4.04858
PA	#	270-278	247	0.6	LPDGPPCSQ	91.498	8.5	3.2	4	1.2	3.23887
PA	#	271-279	247	0.6	PDGPPCSQR	91.9028	8.1	3.2	4	0.8	2.83401
PA	#	272-280	247	0.6	DGPPCSQRS	91.9028	8.1	3.2	4	0.8	2.83401
PA	#	273-281	247	0.5	GPPCSQRSK	93.5223	6.5	3.2	2.4	0.8	2.02429
PA	#	274-282	247	0.4	PPCSQRSKF	93.9271	6.1	3.2	2.4	0.4	1.61943
PA	#	275-283	247	0.2	PCSQRSKFL	97.166	2.8	1.2	1.2	0.4	1.21457
PA	#	276-284	247	0.1	CSQRSKFLL	98.3806	1.6	1.2	0	0.4	0.809717
PA	#	277-285	247	0.1	SQRSKFLLM	98.3806	1.6	1.2	0	0.4	0.809717
PA	#	278-286	247	<1	QRSKFLLMD	99.5951	0.4	0.4	0	0	0.404858
PA	#	279-287	247	0.1	RSKFLLMDA	98.3806	1.6	1.2	0	0.4	0.809717
PA	#	280-288	247	0.1	SKFLLMDAL	98.3806	1.6	1.2	0	0.4	0.809717
PA	#	281-289	247	0.1	KFLLMDALK	98.3806	1.6	1.2	0	0.4	0.809717
PA	#	282-290	247	0.1	FLLMDALKL	98.3806	1.6	1.2	0	0.4	0.809717
PA	#	283-291	247	0.2	LLMDALKLS	97.166	2.8	1.2	0.8	0.8	1.61943
PA	#	284-292	247	0.2	LMDALKLSI	97.166	2.8	1.2	0.8	0.8	1.61943
PA	#	285-293	247	0.2	MDALKLSIE	97.5709	2.4	1.2	0.8	0.4	1.21457
PA	#	286-294	247	0.2	DALKLSIED	97.5709	2.4	1.2	0.8	0.4	1.21457
PA	#	287-295	247	0.2	ALKLSIEDP	97.5709	2.4	1.2	0.8	0.4	1.21457
PA	#	288-296	247	0.1	LKLSIEDPS	98.3806	1.6	0.8	0	0.8	1.21457
PA	#	289-297	247	0.1	KLSIEDPSH	98.3806	1.6	0.8	0	0.8	1.21457
PA	#	290-298	247	0.1	LSIEDPSHE	98.3806	1.6	0.8	0	0.8	1.21457
PA	#	291-299	247	0.1	SIEDPSHEG	98.3806	1.6	0.8	0	0.8	1.21457
PA	#	292-300	247	<1	IEDPSHEGE	99.5951	0.4	0.4	0	0	0.404858
PA	#	293-301	247	<1	EDPSHEGEG	99.5951	0.4	0.4	0	0	0.404858
PA	#	294-302	247	<1	DPSHEGEGI	99.5951	0.4	0.4	0	0	0.404858
PA	#	295-303	247	<1	PSHEGEGIP	99.5951	0.4	0.4	0	0	0.404858
PA	#	296-304	247	0.1	SHEGEGIPL	99.1903	0.8	0.4	0	0.4	0.809717
PA	#	297-305	247	0.5	HEGEGIPLY	91.498	8.5	6.9	0.8	0.8	1.61943
PA	#	298-306	247	0.5	EGEGIPLYD	91.498	8.5	6.9	0.8	0.8	1.61943
PA	#	299-307	247	0.5	GEGIPLYDA	91.498	8.5	6.9	0.8	0.8	1.61943
PA	#	300-308	247	0.5	EGIPLYDAI	91.498	8.5	6.9	0.8	0.8	1.61943
PA	#	301-309	247	0.5	GIPLYDAIK	91.0931	8.9	6.9	0.8	1.2	2.02429
PA	#	302-310	247	0.5	IPLYDAIKC	91.0931	8.9	6.9	0.8	1.2	2.02429
PA	#	303-311	247	0.5	PLYDAIKCM	91.0931	8.9	6.9	0.8	1.2	2.02429
PA	&	304-312	247	0.7	LYDAIKCMK	88.2591	11.7	6.9	3.6	1.2	2.42915
PA	&	305-313	247	0.7	YDAIKCMKT	88.664	11.3	6.9	3.6	0.8	2.02429
PA	#	306-314	247	0.2	DAIKCMKTF	96.7611	3.2	2.8	0	0.4	0.809717
PA	#	307-315	247	0.2	AIKCMKTFF	96.7611	3.2	2.8	0	0.4	0.809717
PA	#	308-316	247	0.2	IKCMKTFFG	96.7611	3.2	2.8	0	0.4	0.809717
PA	#	309-317	247	0.2	KCMKTFFGW	96.7611	3.2	2.8	0	0.4	0.809717
PA	&	310-318	247	0.6	CMKTFFGWK	89.0688	10.9	8.1	2.8	0	0.809717
PA	&	311-319	247	0.7	MKTFFGWKE	87.8543	12.1	8.1	3.6	0.4	1.61943
PA	&	312-320	247	0.7	KTFFGWKEP	87.8543	12.1	8.1	3.6	0.4	1.61943
PA	#	313-321	247	0.6	TFFGWKEPN	90.2834	9.7	7.7	0.8	1.2	2.02429
PA	&	314-322	247	0.7	FFGWKEPNI	89.0688	10.9	7.7	1.6	1.6	2.83401
PA	&	315-323	247	0.8	FGWKEPNIV	87.8543	12.1	7.7	2.8	1.6	3.23887
PA	&	316-324	247	0.8	GWKEPNIVK	87.8543	12.1	7.7	2.8	1.6	3.23887
PA	&	317-325	247	0.8	WKEPNIVKP	87.8543	12.1	7.7	2.8	1.6	3.23887
PA	&	318-326	247	0.8	KEPNIVKPH	87.8543	12.1	7.7	2.8	1.6	3.23887
PA	&	319-327	247	0.9	EPNIVKPHE	86.2348	13.8	7.7	4.5	1.6	3.64372
PA	&	320-328	247	0.8	PNIVKPHEK	87.0445	13	7.7	3.6	1.6	3.23887
PA	&	321-329	247	0.8	NIVKPHEKG	87.0445	13	7.7	3.6	1.6	3.23887
PA	&	322-330	247	0.8	IVKPHEKGI	86.6397	13.4	8.1	4.5	0.8	2.83401
PA	&	323-331	247	0.8	VKPHEKGIN	87.0445	13	8.1	4.5	0.4	2.02429
PA	#	324-332	247	0.3	KPHEKGINP	95.5466	4.5	1.6	2.4	0.4	1.61943
PA	#	325-333	247	0.3	PHEKGINPN	95.5466	4.5	1.6	2.4	0.4	1.61943
PA	#	326-334	247	0.3	HEKGINPNY	95.5466	4.5	1.6	2.4	0.4	1.61943
PA	#	327-335	247	0.3	EKGINPNYL	95.5466	4.5	1.6	2.4	0.4	1.61943
PA	#	328-336	247	0.4	KGINPNYLL	93.9271	6.1	3.2	2.4	0.4	1.61943
PA	&	329-337	247	0.8	GINPNYLLA	85.83	14.2	8.1	6.1	0	1.61943
PA	&	330-338	247	0.8	INPNYLLAW	85.83	14.2	8.1	6.1	0	1.61943
PA	&	331-339	247	0.8	NPNYLLAWK	85.83	14.2	8.1	6.1	0	1.61943
PA	&	332-340	247	0.8	PNYLLAWKQ	85.83	14.2	8.1	6.1	0	2.02429
PA	&	333-341	247	0.7	NYLLAWKQV	87.8543	12.1	8.1	4	0	1.61943
PA	&	334-342	247	0.7	YLLAWKQVL	87.4494	12.6	8.1	4	0.4	2.02429
PA	&	335-343	247	1	LLAWKQVLA	82.996	17	8.1	8.5	0.4	2.42915
PA	&	336-344	247	1	LAWKQVLAE	82.996	17	8.1	8.5	0.4	2.42915
PA	&	337-345	247	0.9	AWKQVLAEL	84.6154	15.4	8.1	6.1	1.2	2.83401
PA	#	338-346	247	0.5	WKQVLAELQ	92.7126	7.3	4.5	1.6	1.2	2.42915
PA	#	339-347	247	0.5	KQVLAELQD	92.7126	7.3	4.5	1.6	1.2	2.42915
PA	&	340-348	247	1.2	QVLAELQDI	69.2308	30.8	24.3	5.3	1.2	2.42915
PA	&	341-349	246	1.1	VLAELQDIE	69.9187	30.1	24.4	4.5	1.2	2.03252
PA	&	342-350	246	1.2	LAELQDIEN	69.5122	30.5	23.2	5.7	1.6	2.84553
PA	&	343-351	246	1.3	AELQDIENE	69.1057	30.9	23.2	5.7	2	3.25203
PA	&	344-352	246	1.4	ELQDIENEE	64.6341	35.4	23.2	10.2	2	3.25203
PA	&	345-353	246	1.5	LQDIENEEK	64.2276	35.8	23.2	9.8	2.8	4.06504
PA	&	346-354	246	1.4	QDIENEEKI	65.0407	35	23.2	9.8	2	3.25203
PA	&	347-355	246	1.4	DIENEEKIP	65.0407	35	23.2	9.8	2	3.25203
PA	&	348-356	246	1.5	IENEEKIPK	65.0407	35	22.4	10.6	2	3.65854
PA	&	349-357	246	0.7	ENEEKIPKT	87.8049	12.2	8.5	2	1.6	2.84553
PA	&	350-358	247	0.7	NEEKIPKTK	87.8543	12.1	8.5	2	1.6	2.83401
PA	&	351-359	247	0.6	EEKIPKTKN	89.4737	10.5	8.5	0.8	1.2	2.02429
PA	&	352-360	247	0.6	EKIPKTKNM	89.8785	10.1	8.5	0.8	0.8	1.61943
PA	#	353-361	247	0.2	KIPKTKNMK	97.9757	2	0.8	0	1.2	1.61943
PA	#	354-362	247	0.1	IPKTKNMKK	98.3806	1.6	0.8	0	0.8	1.21457
PA	#	355-363	247	0.2	PKTKNMKKT	97.9757	2	0.8	0	1.2	1.61943
PA	#	356-364	247	0.3	KTKNMKKTS	96.3563	3.6	1.2	0.8	1.6	2.42915
PA	#	357-365	247	0.2	TKNMKKTSQ	97.166	2.8	1.2	0	1.6	2.02429
PA	#	358-366	247	0.2	KNMKKTSQL	97.166	2.8	1.2	0	1.6	2.02429
PA	&	359-367	247	0.9	NMKKTSQLK	83.4008	16.6	7.7	7.3	1.6	2.83401
PA	&	360-368	247	0.9	MKKTSQLKW	83.4008	16.6	7.7	7.3	1.6	2.83401
PA	&	361-369	247	1	KKTSQLKWA	82.996	17	7.7	7.3	2	3.23887
PA	&	362-370	247	0.9	KTSQLKWAL	83.4008	16.6	8.1	7.3	1.2	2.42915
PA	&	363-371	247	0.9	TSQLKWALG	83.4008	16.6	8.1	7.3	1.2	2.42915
PA	&	364-372	247	0.9	SQLKWALGE	83.8057	16.2	8.1	7.3	0.8	2.02429
PA	&	365-373	247	0.8	QLKWALGEN	85.4251	14.6	8.1	6.1	0.4	1.21457
PA	&	366-374	247	0.8	LKWALGENM	85.4251	14.6	8.1	6.1	0.4	1.21457
PA	&	367-375	247	0.8	KWALGENMA	85.4251	14.6	8.1	6.1	0.4	1.21457
PA	#	368-376	247	<1	WALGENMAP	99.5951	0.4	0.4	0	0	0.404858
PA	#	369-377	247	0.1	ALGENMAPE	99.1903	0.8	0.4	0	0.4	0.809717
PA	#	370-378	247	<1	LGENMAPEK	99.5951	0.4	0.4	0	0	0.404858
PA	#	371-379	247	0.1	GENMAPEKV	98.3806	1.6	0.8	0	0.8	1.21457
PA	#	372-380	247	0.1	ENMAPEKVD	98.3806	1.6	0.8	0	0.8	1.21457
PA	#	373-381	247	0.1	NMAPEKVDF	98.3806	1.6	0.8	0	0.8	1.21457
PA	#	374-382	247	0.1	MAPEKVDFE	98.3806	1.6	0.8	0	0.8	1.21457
PA	#	375-383	247	0.2	APEKVDFED	97.9757	2	0.8	0	1.2	1.61943
PA	#	376-384	247	0.2	PEKVDFEDC	97.9757	2	0.8	0	1.2	1.61943
PA	#	377-385	247	0.2	EKVDFEDCK	97.9757	2	0.8	0	1.2	1.61943
PA	#	378-386	247	0.1	KVDFEDCKD	98.3806	1.6	0.8	0	0.8	1.21457
PA	&	379-387	247	0.9	VDFEDCKDV	77.7328	22.3	20.6	0	1.6	2.02429
PA	&	380-388	247	1.1	DFEDCKDVS	76.5182	23.5	13	9.7	0.8	2.02429
PA	&	381-389	247	1.1	FEDCKDVSD	76.5182	23.5	13	9.7	0.8	2.02429
PA	&	382-390	247	1.1	EDCKDVSDL	76.5182	23.5	13	9.7	0.8	2.02429
PA	&	383-391	247	2.4	DCKDVSDLR	37.6518	62.3	25.5	35.2	1.6	4.04858
PA	&	384-392	247	2.3	CKDVSDLRQ	37.6518	62.3	25.9	35.2	1.2	3.64372
PA	&	385-393	247	2.4	KDVSDLRQY	37.6518	62.3	25.9	34.8	1.6	4.04858
PA	&	386-394	247	2.6	DVSDLRQYD	37.247	62.8	23.5	37.2	2	5.26316
PA	&	387-395	247	2.6	VSDLRQYDS	37.247	62.8	23.5	37.2	2	5.26316
PA	&	388-396	247	2.2	SDLRQYDSD	48.9879	51	22.7	26.7	1.6	4.8583
PA	&	389-397	247	2.1	DLRQYDSDE	49.3927	50.6	22.7	27.1	0.8	3.64372
PA	&	390-398	247	2.1	LRQYDSDEP	49.3927	50.6	22.7	27.1	0.8	3.64372
PA	&	391-399	247	2.1	RQYDSDEPE	48.9879	51	22.7	27.1	1.2	4.04858
PA	&	392-400	247	2.1	QYDSDEPES	43.7247	56.3	25.1	30	1.2	4.04858
PA	&	393-401	247	2.3	YDSDEPESR	43.7247	56.3	25.1	30	1.2	4.45344
PA	&	394-402	247	2.2	DSDEPESRS	43.7247	56.3	25.1	30.4	0.8	4.04858
PA	&	395-403	247	1.4	SDEPESRSL	69.6356	30.4	12.6	17.4	0.4	2.42915
PA	&	396-404	246	1.5	DEPESRSLA	69.9187	30.1	10.6	19.1	0.4	2.84553
PA	&	397-405	246	1.5	EPESRSLAS	70.3252	29.7	10.2	18.3	1.2	3.25203
PA	&	398-406	246	1.5	PESRSLASW	70.3252	29.7	10.2	18.3	1.2	3.25203
PA	&	399-407	246	1.5	ESRSLASWI	70.3252	29.7	9.8	18.3	1.6	3.65854
PA	&	400-408	246	1.5	SRSLASWIQ	70.3252	29.7	9.8	18.7	1.2	3.25203
PA	&	401-409	246	1.3	RSLASWIQS	72.7642	27.2	9.8	16.3	1.2	2.43902
PA	&	402-410	246	1.2	SLASWIQSE	72.7642	27.2	17.9	7.7	1.6	2.43902
PA	&	403-411	246	1.2	LASWIQSEF	72.7642	27.2	17.9	7.7	1.6	2.43902
PA	&	404-412	246	1.2	ASWIQSEFN	72.3577	27.6	17.9	7.7	2	2.84553
PA	#	405-413	247	0.6	SWIQSEFNK	90.2834	9.7	7.7	0	2	2.42915
PA	#	406-414	247	0.5	WIQSEFNKA	91.0931	8.9	7.7	0	1.2	1.61943
PA	#	407-415	247	0.5	IQSEFNKAC	90.6883	9.3	7.7	0	1.6	2.02429
PA	#	408-416	247	0.5	QSEFNKACE	91.0931	8.9	7.7	0	1.2	1.61943
PA	#	409-417	247	0.5	SEFNKACEL	91.0931	8.9	7.7	0	1.2	1.61943
PA	#	410-418	247	0.1	EFNKACELT	98.7854	1.2	0.4	0	0.8	1.21457
PA	#	411-419	247	0.1	FNKACELTD	98.7854	1.2	0.4	0	0.8	1.21457
PA	#	412-420	247	0.1	NKACELTDS	98.7854	1.2	0.4	0	0.8	1.21457
[truncated: 2,711 more rows]
