# Supplementary material for: Dynamics of Influenza A (H5N1) virus protein sequence diversity
Source: PeerJ. 2020 May 27;7:e7954. doi: 10.7717/peerj.7954 (PMC7261124; doi:10.7717/peerj.7954)
Supplement: Table S5 — Index sequences are in bold, a dot represents similar amino acid as the index sequence, a “-” represents indel. Sequences in red are predicted to be epitopes, whereas those in black are predicted non-epitopes. Cells in yellow indicate sequences shared by both hosts. [file peerj-08-7954-s006.xlsx]

## Sheet: Table S6  (2)
Supplemental Table S6:
T-cell epitope prediction patterns of sequences from randomly selected nonamer positions of different conservation levels, compared between avian and human hosts. Only prediction for HLA class I was performed.
Index sequences are in bold, a dot represents similar amino acid as the index sequence, a "-" represents indel. Sequences in red are predicted to be epitopes, whereas those in black are predicted non-epitopes. Cells in yellow indicate sequences shared by both hosts.
Conservation level	Seq 1 (Protein: PA, Position: 297-305)						Seq 2 (Protein: PB1, Position: 673-681)						Seq 3 (Protein: PA, Position: 244-252)
	Avian	Count	Supertype	Human	Count	Supertype	Avian	Count	Supertype	Human	Count	Supertype	Avian	Count	Supertype	Human	Count	Supertype
Highly conserved	HEGEGIPLY	1117	B44	HEGEGIPLY	226	B44	SILNTSQRG	925		SILNTSQRG	149		GKLSQMSKE	1062		GKLSQMSKE	246
	........H	11		........H	17		.......K.	6		......H..	2		......P..	16		........G	1
	.D.......	7		........F	2	B44	.....N...	3		.....R...	1		.......R.	8
	.....V...	7		........C	1		.....G...	2		.....G...	1		........G	6
	........C	3		.......I.	1	B44	..I.S....	1		....M....	1		.R.......	1
	........F	2	B44				......S..	1					AQ.......	1
	Y........	1	B44, B62				...Y.....	1					....H....	1
	....C....	1					.....R...	1					....P....	1
	...K.....	1	B44										...A.....	1
	.V.......	1	A1, A3, B62										......T..	1
	...R.....	1											....P...X	-
	..R......	1	B44, B62										........X	-
	...G.....	1	B44										-----....	-
	XXXXXX...	-
	........X	-
Conservation level	Seq 4 (Protein:PB2, Position: 361-369)						Seq 5 (Protein:PA, Position:59-67)						Seq 6 (Protein:HA, Position: 497-505)
	Avian	Count	Supertype	Human	Count	Supertype	Avian	Count	Supertype	Human	Count	Supertype	Avian	Count	Supertype	Human	Count	Supertype
Mixed variable	EEFTMVGRR	668		EEFTMVGRR	130		ESIIVESGD	21		ESIIVESGD	235		SVRNGTYDY	1723	A1, A3, A26, B62	SVRNGTYDY	205	A1, A3, A26, B62
	.......Q.	472		.......Q.	37		..M......	22		......P..	4		..K......	213	A1, A26, B62	.I.....N.	61	A1, A3, A26, B62
	........K	12		........K	7		....A....	23		..T......	3		.I.....N.	149	A1, A3, A26, B62	..K......	26	A1, A26, B62
	.......QK	9		...I.....	1		....I....	24		..M......	2		.......N.	20	A1, A3, A26, B62	.......N.	1	A1, A3, A26, B62
	....I....	3		......R..	1		..T......	25		....A....	2		..K....N.	5	A1, A3, A26, B62	..K.....-	-
	....I..Q.	3		.G.......	1		...V.....	26		....I....	2		.I...S.N.	2	A1, A3, A26, B62	.......X.	-	A1, A3, A26, B62
	.....I.Q.	2					K........	27		.......S.	1		.....S...	2	A1, A3, A26, B62	...X.....	-	A3, A26, B62
	.......QG	3					..T....S.	28		K........	1		.I.......	2	A1, A3, A26, B62
	.....I..W	4					......P..	29					.I.....S.	2	A3, A26, B62
	.......QM	5	B44				........N	30					.L.....N.	1	A1, A3, A26, B62
	........G	6					..V......	31					...S.....	1	A1, A3, A26, B62
	...A...Q.	7					.......E.	32					.......V.	1	A3, A26, B7, B62
	.......PK	8					.....A...	33					..G.AM...	1	A1, A3, A26
	........T	9					.....D...	34					.IT....N.	1	A1, A3, A26, B62
	.......QS	10					..T.I....	35					.......G.	1	A3, B62
	.......K.	11					K.T......	36					.......E.	1	A1, A3, A26, B62
	...I.....	12					G........	37					R..D.....	1	A3, B62
	.....I...	13					..M.....N	38					.I.....NC	1
	....V....	14					.......R.	39					...D.....	1	A1, A3, A26, B62
	.......G.	15					.P.......	40					.LK......	1	A1, A3, A26, B62
	........W	16					......F..	41					......H..	1	A1, A3, A26, B62
	-------..	17					..L......	42					.IK......	1	A1, A26, B62
	---....Q.	18					..T.IA...	43					.....P...	1	A3, A26, B62
	......XXX	19					..R......	44					..G.A....	1	A1, A26, B62
	.......X.	20					..M....D.	45					....A....	1	A1, A3, A26, B62
							....I..D.	46					..GKAM.E.	1	A1, A26, B62
							...ML.P..	47					G.K......	1	A1, A3, A26, B62
							K....D...	48					..G.AM.EH	1	A3
							G.W..G...	49					..X......	-	A1, A3, A26, B62
							......A..	50					...D...--	-
							....L....	51					........-	-
							.PV......	52
							KXXXA.PCX	53
							....X....	54
Conservation level	Seq 7 (Protein: HA, Position: 170-178) 170-178)
	Avian	Count	Supertype	Human	Count	Supertype
Highly diverse	NSTYPTIKR	413		NSTYPTIKR	75
	DNA......	335		DNA......	55
	.N.......	296		.N.......	53
	DNA.....K	198		........K	51	A3
	..A......	192	A3	..A......	13	A3
	.NA......	167		.NA......	13
	.DA.....I	103		.NA.....K	12
	........K	77	A3	..S......	5
	.N......K	63		GNA.....I	3
	.DA......	60		DNA.....I	3
	.DA.....K	60		.DA.....I	2
	.NA.....K	41		.DA.....K	2
	..S......	29		.DA......	2
	.N......E	28		.N......K	2
	.N...P..V	26		DNA.....K	2
	DNA.....I	22		........E	2
	.NA.....I	15		........T	2
	.N.....EK	12		ENA......	1
	D.A......	12		.R......K	1	B27
	.D.......	11		........G	1
	.AA.....K	9	A3	T........	1	A3
	.N......S	8		GNA.....K	1	A3
	.N...L..K	8		.N...P...	1
	DNA..I..K	8		.NA.....I	1
	.....I..K	7	A3
	DDA..I..K	7
	GNA......	6
	..A.....K	6	A3
	GNA.....K	6	A3
	DDA......	6
	DN......K	5
	.NA.....S	4
	..A.....I	4
	.GA.....I	4
	.....I...	4
	.N...I..E	3
	.....P..V	3
	DN.......	3
	D.S......	3
	GNA.....I	3
	.N.....R.	3
	.N...I..K	3
	G........	2	A3
	DNA....QK	2
	.N...P...	2
	.N.....N.	2
	.NI......	2
	.DS.....K	2
	SDA.....I	2
	.NS......	2
	.N......I	2
	.GA......	2
	D.A.....K	2	A3
	..I......	2
	.N...P..G	2
	.D...I..E	2
	D.......K	2
	.NS.....K	1
	.G......K	1
	.D......K	1
	..A....R.	1
	..I.....K	1	A3
	.DA.....M	1
	.NA..I...	1
	.......R.	1
	.D......I	1
	.D......E	1
	DNA....R.	1
	DNA.L....	1
	DNA....NK	1
	KN.......	1
	.D...P..V	1
	DNV.....K	1
	S........	1	A3
	..A..A...	1
	.DA..I..K	1
	DNA..I...	1
	.NA...V..	1
	DNA..P..K	1
	DNA..R..K	1
	........E	1
	.NA...V.K	1
	.DA.....E	1
	.D...I...	1
	ENA......	1
	D........	1
	DNS......	1
	..A..I...	1
	.NV.R....	1
	.DS......	1
	.DA..N...	1
	.DA.....T	1
	.NK......	1
	.NS...V.K	1
	SNA......	1
	.N...L..V	1
	....S....	1
	.DK......	1
	DTA.....K	1	A3
	.G.......	1
	.N.....RE	1
	......L..	1
	DNA....TK	1
	DNV......	1
	.NX......	-
	.....X...	-
	---......	-

## Sheet: Table S6 
Supplemental Table S5:
T-cell epitope prediction patterns of sequences from randomly selected nonamer positions of different conservation levels, compared between avian and human hosts. Only prediction for HLA class I was performed.
Index sequences are in bold, a dot represents similar amino acid as the index sequence, a "-" represents indel. Sequences in red are predicted to be epitopes, whereas those in black are predicted non-epitopes. Cells in yellow indicate sequences shared by both hosts.
Conservation level	Protein	Position	Avian	Count	Supertype	Human	Count	Supertype
Highly conserved	PA	297-305	HEGEGIPLY	1117	B44	HEGEGIPLY	226	B44
			........H	11		........H	17
			.D.......	7		........F	2	B44
			.....V...	7		........C	1
			........C	3		.......I.	1	B44
			........F	2	B44
			Y........	1	B44, B62
			....C....	1
			...K.....	1	B44
			.V.......	1	A1, A3, B62
			...R.....	1
			..R......	1	B44, B62
			...G.....	1	B44
			XXXXXX...	-
			........X	-
Highly conserved	PB1	673-681	SILNTSQRG	925		SILNTSQRG	149
			.......K.	6		......H..	2
			.....N...	3		.....R...	1
			.....G...	2		.....G...	1
			..I.S....	1		....M....	1
			......S..	1
			...Y.....	1
			.....R...	1
Highly conserved	PA	244-252	GKLSQMSKE	1062		GKLSQMSKE	246
			......P..	16		........G	1
			.......R.	8
			........G	6
			.R.......	1
			AQ.......	1
			....H....	1
			....P....	1
			...A.....	1
			......T..	1
			....P...X	-
			........X	-
			-----....	-
Mixed-variable	PB2	361-369	EEFTMVGRR	668		EEFTMVGRR	130
			.......Q.	472		.......Q.	37
			........K	12		........K	7
			.......QK	9		...I.....	1
			....I....	3		......R..	1
			....I..Q.	3		.G.......	1
			.....I.Q.	2
			.......QG	3
			.....I..W	4
			.......QM	5	B44
			........G	6
			...A...Q.	7
			.......PK	8
			........T	9
			.......QS	10
			.......K.	11
			...I.....	12
			.....I...	13
			....V....	14
			.......G.	15
			........W	16
			-------..	17
			---....Q.	18
			......XXX	19
			.......X.	20
Mixed-variable	PA	59-67	ESIIVESGD	21		ESIIVESGD	235
			..M......	22		......P..	4
			....A....	23		..T......	3
			....I....	24		..M......	2
			..T......	25		....A....	2
			...V.....	26		....I....	2
			K........	27		.......S.	1
			..T....S.	28		K........	1
			......P..	29
			........N	30
			..V......	31
			.......E.	32
			.....A...	33
			.....D...	34
			..T.I....	35
			K.T......	36
			G........	37
			..M.....N	38
			.......R.	39
			.P.......	40
			......F..	41
			..L......	42
			..T.IA...	43
			..R......	44
			..M....D.	45
			....I..D.	46
			...ML.P..	47
			K....D...	48
			G.W..G...	49
			......A..	50
			....L....	51
			.PV......	52
			KXXXA.PCX	53
			....X....	54
Mixed-variable	HA	497-505	SVRNGTYDY	1723	A1, A3, A26, B62	SVRNGTYDY	205	A1, A3, A26, B62
			..K......	213	A1, A26, B62	.I.....N.	61	A1, A3, A26, B62
			.I.....N.	149	A1, A3, A26, B62	..K......	26	A1, A26, B62
			.......N.	20	A1, A3, A26, B62	.......N.	1	A1, A3, A26, B62
			..K....N.	5	A1, A3, A26, B62	..K.....-	-
			.I...S.N.	2	A1, A3, A26, B62	.......X.	-	A1, A3, A26, B62
			.....S...	2	A1, A3, A26, B62	...X.....	-	A3, A26, B62
			.I.......	2	A1, A3, A26, B62
			.I.....S.	2	A3, A26, B62
			.L.....N.	1	A1, A3, A26, B62
			...S.....	1	A1, A3, A26, B62
			.......V.	1	A3, A26, B7, B62
			..G.AM...	1	A1, A3, A26
			.IT....N.	1	A1, A3, A26, B62
			.......G.	1	A3, B62
			.......E.	1	A1, A3, A26, B62
			R..D.....	1	A3, B62
			.I.....NC	1
			...D.....	1	A1, A3, A26, B62
			.LK......	1	A1, A3, A26, B62
			......H..	1	A1, A3, A26, B62
			.IK......	1	A1, A26, B62
			.....P...	1	A3, A26, B62
			..G.A....	1	A1, A26, B62
			....A....	1	A1, A3, A26, B62
			..GKAM.E.	1	A1, A26, B62
			G.K......	1	A1, A3, A26, B62
			..G.AM.EH	1	A3
			..X......	-	A1, A3, A26, B62
			...D...--	-
			........-	-
Highly diverse	HA	170-178	NSTYPTIKR	413		NSTYPTIKR	75
			DNA......	335		DNA......	55
			.N.......	296		.N.......	53
			DNA.....K	198		........K	51	A3
			..A......	192	A3	..A......	13	A3
			.NA......	167		.NA......	13
			.DA.....I	103		.NA.....K	12
			........K	77	A3	..S......	5
			.N......K	63		GNA.....I	3
			.DA......	60		DNA.....I	3
			.DA.....K	60		.DA.....I	2
			.NA.....K	41		.DA.....K	2
			..S......	29		.DA......	2
			.N......E	28		.N......K	2
			.N...P..V	26		DNA.....K	2
			DNA.....I	22		........E	2
			.NA.....I	15		........T	2
			.N.....EK	12		ENA......	1
			D.A......	12		.R......K	1	B27
			.D.......	11		........G	1
			.AA.....K	9	A3	T........	1	A3
			.N......S	8		GNA.....K	1	A3
			.N...L..K	8		.N...P...	1
			DNA..I..K	8		.NA.....I	1
			.....I..K	7	A3
			DDA..I..K	7
			GNA......	6
			..A.....K	6	A3
			GNA.....K	6	A3
			DDA......	6
			DN......K	5
			.NA.....S	4
			..A.....I	4
			.GA.....I	4
			.....I...	4
			.N...I..E	3
			.....P..V	3
			DN.......	3
			D.S......	3
			GNA.....I	3
			.N.....R.	3
			.N...I..K	3
			G........	2	A3
			DNA....QK	2
			.N...P...	2
			.N.....N.	2
			.NI......	2
			.DS.....K	2
			SDA.....I	2
			.NS......	2
			.N......I	2
			.GA......	2
			D.A.....K	2	A3
			..I......	2
			.N...P..G	2
			.D...I..E	2
			D.......K	2
			.NS.....K	1
			.G......K	1
			.D......K	1
			..A....R.	1
			..I.....K	1	A3
			.DA.....M	1
			.NA..I...	1
			.......R.	1
			.D......I	1
			.D......E	1
			DNA....R.	1
			DNA.L....	1
			DNA....NK	1
			KN.......	1
			.D...P..V	1
			DNV.....K	1
			S........	1	A3
			..A..A...	1
			.DA..I..K	1
			DNA..I...	1
			.NA...V..	1
			DNA..P..K	1
			DNA..R..K	1
			........E	1
			.NA...V.K	1
			.DA.....E	1
			.D...I...	1
			ENA......	1
			D........	1
			DNS......	1
			..A..I...	1
			.NV.R....	1
			.DS......	1
			.DA..N...	1
			.DA.....T	1
			.NK......	1
			.NS...V.K	1
			SNA......	1
			.N...L..V	1
			....S....	1
			.DK......	1
			DTA.....K	1	A3
			.G.......	1
			.N.....RE	1
			......L..	1
			DNA....TK	1
			DNV......	1
			.NX......	-
			.....X...	-
			---......	-
