# Supplementary material for: Dynamics of Influenza A (H5N1) virus protein sequence diversity
Source: PeerJ. 2020 May 27;7:e7954. doi: 10.7717/peerj.7954 (PMC7261124; doi:10.7717/peerj.7954)
Supplement: Data S1 [file peerj-08-7954-s008.zip]

Archive with 5 entries (4 files):
- H5N1_avian_ProteinAlignment.zip
- __MACOSX/
- __MACOSX/._H5N1_avian_ProteinAlignment.zip
- H5N1_human_ProteinAlignment.zip
- __MACOSX/._H5N1_human_ProteinAlignment.zip
